# Supplementary material for: (E)-2-[4-(Di­ethyl­amino)­styr­yl]-1-methyl­quinolin-1-ium 4-chloro­benzene­sulfonate monohydrate
Source: Acta Crystallogr Sect E Struct Rep Online. 2014 Mar 5;70(Pt 4):o395–6. doi: 10.1107/S1600536814004577 (PMC3998564; doi:10.1107/S1600536814004577)
Supplement: Supplementary file 1 [file e-70-0o395-sup1.cif]

##############################################################################
#                                                                            #
# This CIF contains the data in a paper accepted for publication in          #
# Acta Crystallographica Section E. It conforms to the requirements of       #
# Notes for Authors for Acta Crystallographica Section E, and has been       #
# peer reviewed under the auspices of the IUCr Commission on Journals.       #
#                                                                            #
# Full details of the Crystallographic Information File format               #
# are given in the paper "The Crystallographic Information File (CIF):       #
# a New Standard Archive File for Crystallography" by S. R. Hall, F. H.      #
# Allen and I. D. Brown [Acta Cryst. (1991), A47, 655-685].                  #
#                                                                            #
# The current version of the core CIF dictionary is obtainable from          #
# ftp://ftp.iucr.org/pub/cif_core.dic.                                       #
#                                                                            #
# Software is freely available for graphical display of the structure(s)     #
# in this CIF. For information consult the CIF software page                 #
# http://www.iucr.org/resources/cif/software.                                #
#                                                                            #
# This file may be used for bona fide research purposes within the           #
# scientific community so long as proper attribution is given to the journal # 
# article from which it was obtained.                                        #
#                                                                            #
##############################################################################
data_global
_audit_creation_method     'form.cif (version 2.0)'
_journal_data_validation_number     ?
_journal_date_recd_electronic     2014-02-03
_journal_date_accepted     2014-02-14
_journal_name_full     'Acta Crystallographica, Section E'
_journal_year     2014
_journal_volume     70
_journal_issue      4
_journal_page_first     o395
_journal_page_last     o396
_journal_paper_category     QO
_journal_paper_doi     10.1107/S1600536814004577
_journal_coeditor_code     SJ5390
_publ_contact_author_name     'Assoc. Prof. Dr. Suchada Chantrapromma'
_publ_contact_author_address
;
Department of Chemistry
Faculty of Science
Prince of Songkla University
Hat-Yai, Songkhla 90112
Thailand
;
_publ_contact_author_email     'suchada.c@psu.ac.th'
_publ_contact_author_fax     '66 74 212918'
_publ_contact_author_phone     '66 74 288447'
_publ_section_title
;
(<i>E</i>)-2-[4-(Diethylamino)styryl]-1-methylquinolin-1-ium
4-chlorobenzenesulfonate monohydrate
;
loop_
    _publ_author_name
    _publ_author_footnote
    _publ_author_address
    'Suchada Chantrapromma'
;
Thomson Reuters ResearcherID: A-5085-2009.
;
;
Department of Chemistry
Faculty of Science
Prince of Songkla University
Hat-Yai, Songkhla 90112
Thailand
;
    'Narissara Kaewmanee' ?
;
Department of Chemistry
Faculty of Science
Prince of Songkla University
Hat-Yai, Songkhla 90112
Thailand
;
    'Nawong Boonnak' ?
;
Faculty of Traditional Thai Medicine
Prince of Songkla University
Hat-Yai, Songkhla 90112
Thailand
;
    'Ching Kheng Quah' ?
;
X-ray Crystallography Unit
School of Physics
Universiti Sains Malaysia
11800 USM, Penang
Malaysia
;
    'Hoong-Kun Fun'
;
Additional correspondence author, e-mail: hkfun@usm.my.
Thomson Reuters ResearcherID: A-3561-2009.
;
;
X-ray Crystallography Unit
School of Physics
Universiti Sains Malaysia
11800 USM, Penang
Malaysia
;
data_I
_database_code_depnum_ccdc_archive 'CCDC 988937'
_audit_creation_method     SHELXL-97
_chemical_name_systematic
;
(<i>E</i>)-2-[4-(Diethylamino)styryl]-1-methylquinolin-1-ium
4-fluorobenzenesulfonate monohydrate
;
_chemical_name_common
;
;
_chemical_formula_moiety     'C22 H25 N2 +, C6 H4 Cl O3 S -, H2 O'
_chemical_formula_sum     'C28 H31 Cl N2 O4 S'
_chemical_formula_iupac     'C22 H25 N2 +, C6 H4 Cl O3 S -, H2 O'
_chemical_formula_weight     527.07
_chemical_melting_point     ?
_chemical_melting_point_gt     471
_chemical_melting_point_lt     473
_symmetry_cell_setting     monoclinic
_symmetry_space_group_name_H-M     'P 21/c'
_symmetry_space_group_name_Hall     '-P 2ybc'
loop_
    _symmetry_equiv_pos_as_xyz
    'x, y, z'
    '-x, y+1/2, -z+1/2'
    '-x, -y, -z'
    'x, -y-1/2, z-1/2'
_cell_length_a     25.814(4)
_cell_length_b     10.5563(16)
_cell_length_c     20.333(3)
_cell_angle_alpha     90.00
_cell_angle_beta     110.883(2)
_cell_angle_gamma     90.00
_cell_volume     5176.8(14)
_cell_formula_units_Z     8
_cell_measurement_reflns_used     10657
_cell_measurement_theta_min     2
_cell_measurement_theta_max     26.50
_cell_measurement_temperature     100
_exptl_crystal_description     block
_exptl_crystal_colour     brown
_exptl_crystal_size_max     0.31
_exptl_crystal_size_mid     0.19
_exptl_crystal_size_min     0.15
_exptl_crystal_density_diffrn     1.352
_exptl_crystal_density_meas     ?
_exptl_crystal_density_method     'not measured'
_exptl_crystal_F_000     2224
_exptl_absorpt_coefficient_mu     0.266
_exptl_absorpt_correction_type     multi-scan
_exptl_absorpt_process_details     '(<i>SADABS</i>; Bruker, 2009)'
_exptl_absorpt_correction_T_min     0.9233
_exptl_absorpt_correction_T_max     0.9607
_exptl_special_details
;
The crystal was placed in the cold stream of an Oxford Cryosystems
Cobra open-flow nitrogen cryostat (Cosier & Glazer, 1986) operating
at 100.0 (1) K.
;
_diffrn_ambient_temperature     100
_diffrn_radiation_type     MoK\a
_diffrn_radiation_wavelength     0.71073
_diffrn_radiation_source     'fine-focus sealed tube'
_diffrn_radiation_monochromator     graphite
_diffrn_measurement_device_type
;
Bruker SMART APEXII DUO CCD area-detector
;
_diffrn_measurement_method     '\f and \w scans'
_diffrn_detector_area_resol_mean     ?
_diffrn_reflns_number     28821
_diffrn_reflns_av_R_equivalents     0.0638
_diffrn_reflns_av_sigmaI/netI     0.0816
_diffrn_reflns_theta_min     2.00
_diffrn_reflns_theta_max     26.50
_diffrn_reflns_theta_full     26.50
_diffrn_measured_fraction_theta_max     0.993
_diffrn_measured_fraction_theta_full     0.993
_diffrn_reflns_limit_h_min     -30
_diffrn_reflns_limit_h_max     32
_diffrn_reflns_limit_k_min     -13
_diffrn_reflns_limit_k_max     13
_diffrn_reflns_limit_l_min     -25
_diffrn_reflns_limit_l_max     25
_diffrn_standards_number     0
_diffrn_standards_interval_count     .
_diffrn_standards_interval_time     .
_diffrn_standards_decay_%     ?
_refine_special_details
;
 Refinement of F^2^ against ALL reflections.  The weighted R-factor wR and
 goodness of fit S are based on F^2^, conventional R-factors R are based
 on F, with F set to zero for negative F^2^. The threshold expression of
 F^2^ > 2sigma(F^2^) is used only for calculating R-factors(gt) etc. and is
 not relevant to the choice of reflections for refinement.  R-factors based
 on F^2^ are statistically about twice as large as those based on F, and R-
 factors based on ALL data will be even larger.
;
_reflns_number_total     10657
_reflns_number_gt     6269
_reflns_threshold_expression     I>2\s(I)
_refine_ls_structure_factor_coef     Fsqd
_refine_ls_matrix_type     full
_refine_ls_R_factor_all     0.1355
_refine_ls_R_factor_gt     0.0763
_refine_ls_wR_factor_gt     0.1701
_refine_ls_wR_factor_ref     0.2013
_refine_ls_goodness_of_fit_ref     1.042
_refine_ls_restrained_S_all     1.042
_refine_ls_number_reflns     10657
_refine_ls_number_parameters     708
_refine_ls_number_restraints     0
_refine_ls_hydrogen_treatment     constr
_refine_ls_weighting_scheme     calc
_refine_ls_weighting_details
         'calc w=1/[\s^2^(Fo^2^)+(0.0652P)^2^+7.6849P] where P=(Fo^2^+2Fc^2^)/3'
_atom_sites_solution_hydrogens     geom
_atom_sites_solution_primary     direct
_atom_sites_solution_secondary     difmap
_refine_ls_shift/su_max     0.001
_refine_ls_shift/su_mean     0.001
_refine_diff_density_max     0.608
_refine_diff_density_min     -0.427
_refine_ls_extinction_method     none
_refine_ls_extinction_coef     ?
loop_
    _atom_type_symbol
    _atom_type_description
    _atom_type_scat_dispersion_real
    _atom_type_scat_dispersion_imag
    _atom_type_scat_source
    'C' 'C' 0.0033 0.0016
                         'International Tables Vol C Tables 4.2.6.8 and 6.1.1.4'
    'H' 'H' 0.0000 0.0000
                         'International Tables Vol C Tables 4.2.6.8 and 6.1.1.4'
    'N' 'N' 0.0061 0.0033
                         'International Tables Vol C Tables 4.2.6.8 and 6.1.1.4'
    'O' 'O' 0.0106 0.0060
                         'International Tables Vol C Tables 4.2.6.8 and 6.1.1.4'
    'S' 'S' 0.1246 0.1234
                         'International Tables Vol C Tables 4.2.6.8 and 6.1.1.4'
    'Cl' 'Cl' 0.1484 0.1585
                         'International Tables Vol C Tables 4.2.6.8 and 6.1.1.4'
_computing_data_collection     '<i>APEX2</i> (Bruker, 2009)'
_computing_cell_refinement     '<i>APEX2</i> (Bruker, 2009)'
_computing_data_reduction     '<i>SAINT</i> (Bruker, 2009)'
_computing_structure_solution     '<i>SHELXTL</i> (Sheldrick, 2008)'
_computing_structure_refinement     '<i>SHELXTL</i> (Sheldrick, 2008)'
_computing_molecular_graphics     '<i>SHELXTL</i> (Sheldrick, 2008)'
_computing_publication_material
;
<i>SHELXTL</i> (Sheldrick, 2008), PLATON (Spek, 2009), Mercury
(Macrae
<i>et al.</i>, 2008) and publCIF (Westrip, 2010)
;
loop_
    _atom_site_type_symbol
    _atom_site_label
    _atom_site_fract_x
    _atom_site_fract_y
    _atom_site_fract_z
    _atom_site_U_iso_or_equiv
    _atom_site_adp_type
    _atom_site_calc_flag
    _atom_site_refinement_flags
    _atom_site_occupancy
    _atom_site_symmetry_multiplicity
    _atom_site_disorder_assembly
    _atom_site_disorder_group
    Cl Cl1A 0.27801(5) 0.17454(13) 0.13432(7) 0.0684(4) Uani d . 1 1 . .
    S S1A 0.46207(4) 0.58226(11) 0.26409(5) 0.0415(3) Uani d . 1 1 . .
    O O1A 0.43655(13) 0.6836(3) 0.29041(14) 0.0512(8) Uani d . 1 1 . .
    O O2A 0.50670(12) 0.5209(3) 0.31975(14) 0.0578(9) Uani d . 1 1 . .
    O O3A 0.47678(12) 0.6192(3) 0.20454(14) 0.0538(8) Uani d . 1 1 . .
    C C23A 0.32927(17) 0.2876(4) 0.17242(19) 0.0404(10) Uani d . 1 1 . .
    C C24A 0.38262(17) 0.2482(4) 0.2059(2) 0.0411(10) Uani d . 1 1 . .
    H H24A 0.3915 0.1625 0.2090 0.049 Uiso calc R 1 1 . .
    C C25A 0.42288(17) 0.3380(4) 0.23497(18) 0.0388(9) Uani d . 1 1 . .
    H H25A 0.4594 0.3127 0.2578 0.047 Uiso calc R 1 1 . .
    C C26A 0.40971(14) 0.4651(4) 0.23066(16) 0.0311(8) Uani d . 1 1 . .
    C C27A 0.35560(17) 0.5029(4) 0.1966(2) 0.0415(10) Uani d . 1 1 . .
    H H27A 0.3467 0.5886 0.1933 0.050 Uiso calc R 1 1 . .
    C C28A 0.31469(17) 0.4142(5) 0.1674(2) 0.0483(11) Uani d . 1 1 . .
    H H28A 0.2780 0.4389 0.1447 0.058 Uiso calc R 1 1 . .
    N N1A 0.45312(13) 0.3584(3) 0.01622(15) 0.0406(8) Uani d . 1 1 . .
    N N2A 0.7161(2) -0.2368(5) 0.1056(2) 0.0799(15) Uani d . 1 1 . .
    C C1A 0.41975(15) 0.4623(4) -0.01354(19) 0.0402(10) Uani d . 1 1 . .
    C C2A 0.39663(18) 0.5404(5) 0.0243(2) 0.0529(12) Uani d . 1 1 . .
    H H2AA 0.4035 0.5240 0.0716 0.064 Uiso calc R 1 1 . .
    C C3A 0.3643(2) 0.6400(5) -0.0077(3) 0.0632(13) Uani d . 1 1 . .
    H H3AA 0.3492 0.6909 0.0183 0.076 Uiso calc R 1 1 . .
    C C4A 0.35306(19) 0.6681(5) -0.0783(3) 0.0570(12) Uani d . 1 1 . .
    H H4AA 0.3298 0.7354 -0.0995 0.068 Uiso calc R 1 1 . .
    C C5A 0.37609(17) 0.5973(5) -0.1160(2) 0.0520(12) Uani d . 1 1 . .
    H H5AA 0.3695 0.6179 -0.1627 0.062 Uiso calc R 1 1 . .
    C C6A 0.41001(16) 0.4924(4) -0.0853(2) 0.0443(10) Uani d . 1 1 . .
    C C7A 0.43683(17) 0.4199(5) -0.12117(19) 0.0489(11) Uani d . 1 1 . .
    H H7AA 0.4310 0.4386 -0.1680 0.059 Uiso calc R 1 1 . .
    C C8A 0.47081(18) 0.3236(5) -0.0897(2) 0.0489(11) Uani d . 1 1 . .
    H H8AA 0.4885 0.2782 -0.1148 0.059 Uiso calc R 1 1 . .
    C C9A 0.48013(15) 0.2900(4) -0.01798(18) 0.0388(9) Uani d . 1 1 . .
    C C10A 0.51864(16) 0.1924(4) 0.01698(19) 0.0412(10) Uani d . 1 1 . .
    H H10A 0.5250 0.1775 0.0643 0.049 Uiso calc R 1 1 . .
    C C11A 0.54617(16) 0.1210(4) -0.01445(19) 0.0435(10) Uani d . 1 1 . .
    H H11A 0.5367 0.1329 -0.0626 0.052 Uiso calc R 1 1 . .
    C C12A 0.58865(16) 0.0282(4) 0.01772(18) 0.0403(10) Uani d . 1 1 . .
    C C13A 0.61718(17) -0.0274(4) -0.02134(19) 0.0460(11) Uani d . 1 1 A .
    H H13A 0.6074 -0.0054 -0.0685 0.055 Uiso calc R 1 1 . .
    C C14A 0.65862(19) -0.1123(5) 0.0065(2) 0.0515(12) Uani d . 1 1 . .
    H H14A 0.6770 -0.1450 -0.0217 0.062 Uiso calc R 1 1 A .
    C C15A 0.67463(19) -0.1524(5) 0.0774(2) 0.0515(11) Uani d . 1 1 A .
    C C16A 0.64536(18) -0.0960(4) 0.1171(2) 0.0488(11) Uani d . 1 1 . .
    H H16A 0.6543 -0.1190 0.1640 0.059 Uiso calc R 1 1 A .
    C C17A 0.60460(16) -0.0093(4) 0.08862(19) 0.0443(10) Uani d . 1 1 A .
    H H17A 0.5868 0.0261 0.1167 0.053 Uiso calc R 1 1 . .
    C C18A 0.7320(2) -0.2810(5) 0.1780(2) 0.0714(15) Uani d . 1 1 A .
    H H18A 0.7491 -0.3639 0.1819 0.086 Uiso calc R 1 1 . .
    H H18B 0.6990 -0.2901 0.1899 0.086 Uiso calc R 1 1 . .
    C C19A 0.7719(2) -0.1921(6) 0.2300(2) 0.0733(16) Uani d . 1 1 . .
    H H19A 0.7793 -0.2224 0.2770 0.110 Uiso calc R 1 1 A .
    H H19B 0.7558 -0.1091 0.2251 0.110 Uiso calc R 1 1 . .
    H H19C 0.8059 -0.1882 0.2209 0.110 Uiso calc R 1 1 . .
    C C20A 0.7593(5) -0.2587(10) 0.0703(5) 0.056(3) Uani d P 0.66(2) 1 A 1
    H H20A 0.7613 -0.1855 0.0424 0.067 Uiso calc PR 0.66(2) 1 A 1
    H H20B 0.7957 -0.2733 0.1055 0.067 Uiso calc PR 0.66(2) 1 A 1
    C C21A 0.7402(4) -0.3732(10) 0.0241(7) 0.075(4) Uani d P 0.66(2) 1 A 1
    H H21A 0.7679 -0.3966 0.0050 0.113 Uiso calc PR 0.66(2) 1 A 1
    H H21B 0.7061 -0.3541 -0.0137 0.113 Uiso calc PR 0.66(2) 1 A 1
    H H21C 0.7343 -0.4422 0.0514 0.113 Uiso calc PR 0.66(2) 1 A 1
    C C20X 0.7305(7) -0.3315(18) 0.0610(10) 0.049(6) Uani d P 0.34(2) 1 A 2
    H H20C 0.7008 -0.3424 0.0159 0.059 Uiso calc PR 0.34(2) 1 A 2
    H H20D 0.7401 -0.4128 0.0844 0.059 Uiso calc PR 0.34(2) 1 A 2
    C C21X 0.7817(9) -0.265(2) 0.0534(10) 0.057(5) Uani d P 0.34(2) 1 A 2
    H H21D 0.7937 -0.3111 0.0209 0.086 Uiso calc PR 0.34(2) 1 A 2
    H H21E 0.8111 -0.2615 0.0984 0.086 Uiso calc PR 0.34(2) 1 A 2
    H H21F 0.7718 -0.1801 0.0361 0.086 Uiso calc PR 0.34(2) 1 A 2
    C C22A 0.45767(19) 0.3216(5) 0.0879(2) 0.0559(13) Uani d . 1 1 . .
    H H22A 0.4675 0.2336 0.0953 0.084 Uiso calc R 1 1 . .
    H H22B 0.4227 0.3352 0.0936 0.084 Uiso calc R 1 1 . .
    H H22C 0.4857 0.3719 0.1216 0.084 Uiso calc R 1 1 . .
    Cl Cl1B 0.22680(5) 0.59222(12) 0.37098(6) 0.0612(3) Uani d . 1 1 . .
    S S1B 0.04143(5) 1.00755(13) 0.30263(6) 0.0579(3) Uani d . 1 1 . .
    O O1B -0.00922(17) 0.9418(5) 0.3027(2) 0.0866(18) Uani d P 0.893(7) 1 B 1
    O O2B 0.0603(2) 1.0986(4) 0.35813(19) 0.0867(19) Uani d P 0.893(7) 1 B 1
    O O3B 0.03461(16) 1.0545(4) 0.23477(17) 0.0595(13) Uani d P 0.893(7) 1 B 1
    O O1Y 0.0265(16) 1.006(4) 0.359(2) 0.075(11) Uiso d P 0.107(7) 1 B 2
    O O2Y 0.075(2) 1.122(5) 0.278(3) 0.113(17) Uiso d P 0.107(7) 1 B 2
    O O3Y 0.0062(12) 0.977(3) 0.2366(14) 0.048(9) Uiso d P 0.107(7) 1 B 2
    C C23B 0.17478(17) 0.7065(4) 0.35240(19) 0.0402(10) Uani d . 1 1 . .
    C C24B 0.18873(19) 0.8286(5) 0.3746(2) 0.0515(11) Uani d . 1 1 B .
    H H24B 0.2254 0.8500 0.3997 0.062 Uiso calc R 1 1 . .
    C C25B 0.14773(19) 0.9191(4) 0.3592(2) 0.0501(11) Uani d . 1 1 . .
    H H25B 0.1570 1.0021 0.3741 0.060 Uiso calc R 1 1 B .
    C C26B 0.09301(17) 0.8887(4) 0.32205(19) 0.0409(10) Uani d . 1 1 B .
    C C27B 0.08004(18) 0.7646(4) 0.3010(2) 0.0474(11) Uani d . 1 1 . .
    H H27B 0.0433 0.7425 0.2763 0.057 Uiso calc R 1 1 B .
    C C28B 0.12075(18) 0.6726(4) 0.3161(2) 0.0449(10) Uani d . 1 1 B .
    H H28B 0.1117 0.5892 0.3018 0.054 Uiso calc R 1 1 . .
    N N1B 1.03757(14) 0.8261(4) 1.05282(18) 0.0477(9) Uani d . 1 1 . .
    N N2B 0.7638(2) 0.2637(6) 0.8629(2) 0.100(2) Uani d . 1 1 . .
    C C1B 1.07121(16) 0.9334(4) 1.0564(2) 0.0478(11) Uani d . 1 1 . .
    C C2B 1.0951(2) 1.0019(5) 1.1184(3) 0.0644(14) Uani d . 1 1 . .
    H H2BA 1.0896 0.9767 1.1592 0.077 Uiso calc R 1 1 . .
    C C3B 1.1261(2) 1.1042(6) 1.1192(3) 0.0761(16) Uani d . 1 1 . .
    H H3BA 1.1421 1.1485 1.1611 0.091 Uiso calc R 1 1 . .
    C C4B 1.1352(2) 1.1459(5) 1.0598(4) 0.0747(16) Uani d . 1 1 . .
    H H4BA 1.1571 1.2170 1.0623 0.090 Uiso calc R 1 1 . .
    C C5B 1.1124(2) 1.0837(5) 0.9981(3) 0.0654(14) Uani d . 1 1 . .
    H H5BA 1.1185 1.1117 0.9581 0.079 Uiso calc R 1 1 . .
    C C6B 1.07887(18) 0.9748(5) 0.9949(3) 0.0537(12) Uani d . 1 1 . .
    C C7B 1.0522(2) 0.9091(5) 0.9319(3) 0.0593(13) Uani d . 1 1 . .
    H H7BA 1.0571 0.9355 0.8909 0.071 Uiso calc R 1 1 . .
    C C8B 1.01959(19) 0.8085(4) 0.9299(2) 0.0533(12) Uani d . 1 1 . .
    H H8BA 1.0021 0.7671 0.8873 0.064 Uiso calc R 1 1 . .
    C C9B 1.01126(17) 0.7638(4) 0.9921(2) 0.0426(10) Uani d . 1 1 . .
    C C10B 0.97260(17) 0.6636(4) 0.9875(2) 0.0447(10) Uani d . 1 1 . .
    H H10B 0.9677 0.6381 1.0287 0.054 Uiso calc R 1 1 . .
    C C11B 0.94348(18) 0.6051(4) 0.9283(2) 0.0486(11) Uani d . 1 1 . .
    H H11B 0.9526 0.6256 0.8893 0.058 Uiso calc R 1 1 . .
    C C12B 0.89936(17) 0.5137(4) 0.9161(2) 0.0441(10) Uani d . 1 1 . .
    C C13B 0.8711(2) 0.4738(5) 0.8474(2) 0.0578(13) Uani d . 1 1 C .
    H H13B 0.8823 0.5046 0.8118 0.069 Uiso calc R 1 1 . .
    C C14B 0.82772(19) 0.3919(5) 0.8300(2) 0.0562(13) Uani d . 1 1 . .
    H H14B 0.8104 0.3683 0.7832 0.067 Uiso calc R 1 1 C .
    C C15B 0.8085(2) 0.3420(5) 0.8811(2) 0.0624(14) Uani d . 1 1 C .
    C C16B 0.8378(2) 0.3800(6) 0.9517(2) 0.0713(16) Uani d . 1 1 . .
    H H16B 0.8274 0.3478 0.9878 0.086 Uiso calc R 1 1 C .
    C C17B 0.88144(19) 0.4641(5) 0.9675(2) 0.0527(12) Uani d . 1 1 C .
    H H17B 0.8994 0.4884 1.0141 0.063 Uiso calc R 1 1 . .
    C C18B 0.7377(4) 0.2303(11) 0.9135(6) 0.039(4) Uani d P 0.50(2) 1 C 1
    H H18C 0.6995 0.2045 0.8896 0.047 Uiso calc PR 0.50(2) 1 C 1
    H H18D 0.7385 0.3013 0.9441 0.047 Uiso calc PR 0.50(2) 1 C 1
    C C19B 0.7729(7) 0.1191(16) 0.9558(7) 0.059(4) Uani d P 0.50(2) 1 C 1
    H H19D 0.7571 0.0886 0.9890 0.089 Uiso calc PR 0.50(2) 1 C 1
    H H19E 0.8101 0.1476 0.9806 0.089 Uiso calc PR 0.50(2) 1 C 1
    H H19F 0.7734 0.0519 0.9242 0.089 Uiso calc PR 0.50(2) 1 C 1
    C C18Y 0.7654(8) 0.1500(17) 0.9252(11) 0.073(5) Uani d P 0.50(2) 1 C 2
    H H18E 0.7575 0.0654 0.9055 0.087 Uiso calc PR 0.50(2) 1 C 2
    H H18F 0.7998 0.1505 0.9655 0.087 Uiso calc PR 0.50(2) 1 C 2
    C C19Y 0.7197(6) 0.2047(14) 0.9404(7) 0.081(5) Uani d P 0.50(2) 1 C 2
    H H19G 0.7132 0.1565 0.9768 0.122 Uiso calc PR 0.50(2) 1 C 2
    H H19H 0.6870 0.2033 0.8987 0.122 Uiso calc PR 0.50(2) 1 C 2
    H H19I 0.7284 0.2906 0.9558 0.122 Uiso calc PR 0.50(2) 1 C 2
    C C20B 0.7343(2) 0.2220(6) 0.7893(2) 0.0650(14) Uani d . 1 1 C .
    H H20E 0.7304 0.2936 0.7580 0.078 Uiso calc R 1 1 . .
    H H20F 0.6974 0.1936 0.7845 0.078 Uiso calc R 1 1 . .
    C C21B 0.7635(2) 0.1176(6) 0.7675(3) 0.0732(15) Uani d . 1 1 . .
    H H21G 0.7438 0.0970 0.7190 0.110 Uiso calc R 1 1 C .
    H H21H 0.7652 0.0443 0.7961 0.110 Uiso calc R 1 1 . .
    H H21I 0.8005 0.1442 0.7733 0.110 Uiso calc R 1 1 . .
    C C22B 1.0325(2) 0.7835(5) 1.1179(2) 0.0666(14) Uani d . 1 1 . .
    H H22D 1.0187 0.6982 1.1123 0.100 Uiso calc R 1 1 . .
    H H22E 1.0071 0.8377 1.1296 0.100 Uiso calc R 1 1 . .
    H H22F 1.0681 0.7865 1.1550 0.100 Uiso calc R 1 1 . .
    O O1WA 0.40302(13) 0.9141(3) 0.21471(18) 0.0667(9) Uani d . 1 1 . .
    H H1WB 0.9111 0.8460 0.2208 0.100 Uiso d R 1 1 . .
    H H2WB 0.9173 0.7813 0.1665 0.100 Uiso d R 1 1 . .
    O O1WB 0.9093(2) 0.8517(5) 0.1784(3) 0.1310(19) Uani d . 1 1 . .
    H H1WA 0.4309 0.9315 0.2043 0.197 Uiso d R 1 1 . .
    H H2WA 0.4077 0.8524 0.2351 0.197 Uiso d R 1 1 . .
loop_
    _atom_site_aniso_label
    _atom_site_aniso_U_11
    _atom_site_aniso_U_22
    _atom_site_aniso_U_33
    _atom_site_aniso_U_12
    _atom_site_aniso_U_13
    _atom_site_aniso_U_23
    Cl1A 0.0795(8) 0.0702(9) 0.0648(7) -0.0410(7) 0.0372(6) -0.0300(7)
    S1A 0.0496(6) 0.0487(7) 0.0280(4) -0.0144(5) 0.0162(4) -0.0073(4)
    O1A 0.071(2) 0.0453(18) 0.0434(15) -0.0149(16) 0.0283(15) -0.0155(14)
    O2A 0.0490(17) 0.079(2) 0.0356(14) -0.0096(17) 0.0026(13) -0.0031(15)
    O3A 0.0645(19) 0.065(2) 0.0391(15) -0.0277(17) 0.0270(14) -0.0083(14)
    C23A 0.053(2) 0.038(2) 0.0353(19) -0.017(2) 0.0216(18) -0.0094(18)
    C24A 0.060(3) 0.030(2) 0.044(2) 0.000(2) 0.032(2) 0.0002(19)
    C25A 0.047(2) 0.043(3) 0.0308(18) 0.004(2) 0.0203(17) 0.0016(18)
    C26A 0.038(2) 0.036(2) 0.0213(15) -0.0057(18) 0.0139(14) -0.0020(15)
    C27A 0.052(2) 0.032(2) 0.040(2) 0.005(2) 0.0160(19) 0.0017(18)
    C28A 0.040(2) 0.055(3) 0.046(2) -0.002(2) 0.0107(19) -0.006(2)
    N1A 0.0411(18) 0.054(2) 0.0299(15) -0.0039(18) 0.0160(14) 0.0051(16)
    N2A 0.099(3) 0.095(4) 0.047(2) 0.049(3) 0.027(2) 0.018(2)
    C1A 0.035(2) 0.048(3) 0.0354(19) -0.010(2) 0.0100(16) 0.0043(19)
    C2A 0.050(3) 0.064(3) 0.051(2) -0.001(3) 0.026(2) 0.006(2)
    C3A 0.056(3) 0.070(4) 0.070(3) 0.003(3) 0.030(3) 0.007(3)
    C4A 0.049(3) 0.054(3) 0.064(3) -0.002(2) 0.014(2) 0.011(3)
    C5A 0.039(2) 0.063(3) 0.043(2) -0.008(2) 0.0005(19) 0.014(2)
    C6A 0.036(2) 0.058(3) 0.037(2) -0.014(2) 0.0114(17) -0.002(2)
    C7A 0.048(2) 0.068(3) 0.0252(18) -0.011(2) 0.0063(17) 0.008(2)
    C8A 0.052(2) 0.063(3) 0.0303(19) 0.001(2) 0.0139(18) 0.007(2)
    C9A 0.034(2) 0.051(3) 0.0316(18) -0.010(2) 0.0125(16) -0.0017(18)
    C10A 0.044(2) 0.053(3) 0.0271(18) -0.008(2) 0.0129(17) 0.0007(18)
    C11A 0.044(2) 0.059(3) 0.0250(17) -0.012(2) 0.0087(16) 0.0010(18)
    C12A 0.041(2) 0.048(3) 0.0304(18) -0.004(2) 0.0112(16) 0.0003(18)
    C13A 0.051(2) 0.059(3) 0.0266(18) 0.003(2) 0.0123(17) 0.0004(19)
    C14A 0.062(3) 0.060(3) 0.034(2) 0.011(3) 0.019(2) -0.001(2)
    C15A 0.057(3) 0.056(3) 0.039(2) 0.006(2) 0.013(2) 0.003(2)
    C16A 0.058(3) 0.057(3) 0.0323(19) 0.000(2) 0.0169(19) 0.006(2)
    C17A 0.044(2) 0.059(3) 0.0317(19) 0.000(2) 0.0153(17) 0.001(2)
    C18A 0.087(4) 0.068(4) 0.055(3) 0.025(3) 0.020(3) 0.024(3)
    C19A 0.077(3) 0.093(5) 0.048(3) 0.008(3) 0.021(3) 0.033(3)
    C20A 0.061(7) 0.045(5) 0.051(5) 0.011(6) 0.008(4) 0.007(4)
    C21A 0.089(7) 0.055(6) 0.069(7) 0.016(5) 0.013(5) 0.000(5)
    C20X 0.054(9) 0.038(10) 0.051(10) -0.011(8) 0.014(7) 0.000(8)
    C21X 0.056(12) 0.060(12) 0.060(10) 0.004(9) 0.026(8) 0.009(8)
    C22A 0.066(3) 0.074(4) 0.036(2) 0.007(3) 0.028(2) 0.011(2)
    Cl1B 0.0747(8) 0.0558(8) 0.0571(6) 0.0224(7) 0.0284(6) -0.0002(6)
    S1B 0.0768(8) 0.0564(8) 0.0458(6) 0.0258(7) 0.0285(6) 0.0085(6)
    O1B 0.069(3) 0.111(4) 0.102(3) 0.033(3) 0.059(3) 0.043(3)
    O2B 0.122(4) 0.082(3) 0.048(2) 0.061(3) 0.020(2) -0.009(2)
    O3B 0.077(3) 0.060(3) 0.0453(19) 0.021(2) 0.0270(18) 0.0125(18)
    C23B 0.055(3) 0.038(2) 0.0343(19) 0.011(2) 0.0236(19) 0.0012(18)
    C24B 0.050(3) 0.052(3) 0.053(2) -0.004(2) 0.019(2) -0.015(2)
    C25B 0.065(3) 0.035(2) 0.057(3) -0.004(2) 0.030(2) -0.011(2)
    C26B 0.051(2) 0.042(3) 0.0334(19) 0.003(2) 0.0192(18) 0.0005(18)
    C27B 0.051(2) 0.049(3) 0.043(2) -0.004(2) 0.0179(19) -0.011(2)
    C28B 0.062(3) 0.033(2) 0.047(2) -0.005(2) 0.030(2) -0.0081(19)
    N1B 0.050(2) 0.045(2) 0.049(2) 0.0006(19) 0.0180(16) -0.0041(17)
    N2B 0.111(4) 0.154(5) 0.045(2) -0.086(4) 0.039(2) -0.033(3)
    C1B 0.037(2) 0.037(3) 0.067(3) 0.003(2) 0.015(2) 0.003(2)
    C2B 0.052(3) 0.064(4) 0.066(3) 0.000(3) 0.007(2) -0.010(3)
    C3B 0.055(3) 0.062(4) 0.094(4) -0.006(3) 0.006(3) -0.013(3)
    C4B 0.049(3) 0.048(3) 0.118(5) -0.005(3) 0.018(3) -0.008(4)
    C5B 0.054(3) 0.049(3) 0.101(4) 0.000(3) 0.035(3) 0.008(3)
    C6B 0.043(2) 0.046(3) 0.071(3) 0.010(2) 0.020(2) -0.005(2)
    C7B 0.067(3) 0.058(3) 0.065(3) 0.003(3) 0.038(3) 0.006(3)
    C8B 0.063(3) 0.047(3) 0.057(3) -0.011(2) 0.030(2) 0.000(2)
    C9B 0.050(2) 0.035(2) 0.044(2) 0.004(2) 0.0179(19) -0.0065(19)
    C10B 0.052(2) 0.042(3) 0.043(2) -0.003(2) 0.0211(19) 0.000(2)
    C11B 0.064(3) 0.046(3) 0.045(2) -0.005(2) 0.030(2) -0.002(2)
    C12B 0.055(2) 0.039(3) 0.045(2) -0.003(2) 0.0257(19) -0.0014(19)
    C13B 0.073(3) 0.063(3) 0.044(2) -0.019(3) 0.029(2) -0.010(2)
    C14B 0.064(3) 0.070(4) 0.039(2) -0.013(3) 0.025(2) -0.009(2)
    C15B 0.066(3) 0.084(4) 0.042(2) -0.030(3) 0.026(2) -0.014(2)
    C16B 0.088(4) 0.096(4) 0.040(2) -0.040(3) 0.036(2) -0.018(3)
    C17B 0.063(3) 0.057(3) 0.040(2) -0.011(3) 0.021(2) -0.013(2)
    C18B 0.035(5) 0.045(7) 0.048(6) -0.016(5) 0.027(4) -0.013(5)
    C19B 0.091(9) 0.045(9) 0.036(6) -0.021(7) 0.016(7) 0.003(5)
    C18Y 0.101(12) 0.045(10) 0.081(13) -0.007(9) 0.043(11) -0.007(9)
    C19Y 0.082(10) 0.108(11) 0.061(7) -0.012(8) 0.035(7) 0.011(7)
    C20B 0.056(3) 0.085(4) 0.053(3) -0.021(3) 0.019(2) -0.020(3)
    C21B 0.072(3) 0.073(4) 0.068(3) -0.008(3) 0.017(3) -0.003(3)
    C22B 0.081(3) 0.069(4) 0.048(3) -0.011(3) 0.020(2) -0.003(2)
    O1WA 0.0540(19) 0.072(2) 0.074(2) 0.0148(18) 0.0227(17) 0.0020(19)
    O1WB 0.103(4) 0.110(4) 0.169(5) 0.040(3) 0.036(3) 0.045(4)
_geom_special_details
;
 All esds (except the esd in the dihedral angle between two l.s. planes)
 are estimated using the full covariance matrix.  The cell esds are taken
 into account individually in the estimation of esds in distances, angles
 and torsion angles; correlations between esds in cell parameters are only
 used when they are defined by crystal symmetry.  An approximate (isotropic)
 treatment of cell esds is used for estimating esds involving l.s. planes.
;
loop_
    _geom_bond_atom_site_label_1
    _geom_bond_atom_site_label_2
    _geom_bond_site_symmetry_2
    _geom_bond_distance
    _geom_bond_publ_flag
    Cl1A C23A . 1.745(4) ?
    S1A O3A . 1.446(3) ?
    S1A O2A . 1.449(3) ?
    S1A O1A . 1.455(3) ?
    S1A C26A . 1.779(4) ?
    C23A C24A . 1.366(6) ?
    C23A C28A . 1.382(6) ?
    C24A C25A . 1.375(6) ?
    C24A H24A . 0.9300 ?
    C25A C26A . 1.379(5) ?
    C25A H25A . 0.9300 ?
    C26A C27A . 1.378(5) ?
    C27A C28A . 1.378(6) ?
    C27A H27A . 0.9300 ?
    C28A H28A . 0.9300 ?
    N1A C9A . 1.355(5) ?
    N1A C1A . 1.393(5) ?
    N1A C22A . 1.473(5) ?
    N2A C15A . 1.352(6) ?
    N2A C18A . 1.457(6) ?
    N2A C20X . 1.48(2) ?
    N2A C20A . 1.546(15) ?
    C1A C2A . 1.398(6) ?
    C1A C6A . 1.425(5) ?
    C2A C3A . 1.356(7) ?
    C2A H2AA . 0.9300 ?
    C3A C4A . 1.392(6) ?
    C3A H3AA . 0.9300 ?
    C4A C5A . 1.350(6) ?
    C4A H4AA . 0.9300 ?
    C5A C6A . 1.411(6) ?
    C5A H5AA . 0.9300 ?
    C6A C7A . 1.400(6) ?
    C7A C8A . 1.346(6) ?
    C7A H7AA . 0.9300 ?
    C8A C9A . 1.435(5) ?
    C8A H8AA . 0.9300 ?
    C9A C10A . 1.433(6) ?
    C10A C11A . 1.343(6) ?
    C10A H10A . 0.9300 ?
    C11A C12A . 1.442(6) ?
    C11A H11A . 0.9300 ?
    C12A C13A . 1.391(5) ?
    C12A C17A . 1.408(5) ?
    C13A C14A . 1.355(6) ?
    C13A H13A . 0.9300 ?
    C14A C15A . 1.416(6) ?
    C14A H14A . 0.9300 ?
    C15A C16A . 1.418(6) ?
    C16A C17A . 1.358(6) ?
    C16A H16A . 0.9300 ?
    C17A H17A . 0.9300 ?
    C18A C19A . 1.511(8) ?
    C18A H18A . 0.9700 ?
    C18A H18B . 0.9700 ?
    C19A H19A . 0.9600 ?
    C19A H19B . 0.9600 ?
    C19A H19C . 0.9600 ?
    C20A C21A . 1.503(17) ?
    C20A H20A . 0.9700 ?
    C20A H20B . 0.9700 ?
    C21A H21A . 0.9600 ?
    C21A H21B . 0.9600 ?
    C21A H21C . 0.9600 ?
    C20X C21X . 1.55(3) ?
    C20X H20C . 0.9700 ?
    C20X H20D . 0.9700 ?
    C21X H21D . 0.9600 ?
    C21X H21E . 0.9600 ?
    C21X H21F . 0.9600 ?
    C22A H22A . 0.9600 ?
    C22A H22B . 0.9600 ?
    C22A H22C . 0.9600 ?
    Cl1B C23B . 1.743(4) ?
    S1B O1Y . 1.34(4) ?
    S1B O3Y . 1.36(3) ?
    S1B O3B . 1.417(3) ?
    S1B O2B . 1.430(4) ?
    S1B O1B . 1.481(4) ?
    S1B O2Y . 1.67(5) ?
    S1B C26B . 1.768(4) ?
    C23B C24B . 1.371(6) ?
    C23B C28B . 1.373(6) ?
    C24B C25B . 1.377(6) ?
    C24B H24B . 0.9300 ?
    C25B C26B . 1.382(6) ?
    C25B H25B . 0.9300 ?
    C26B C27B . 1.382(6) ?
    C27B C28B . 1.383(6) ?
    C27B H27B . 0.9300 ?
    C28B H28B . 0.9300 ?
    N1B C9B . 1.349(5) ?
    N1B C1B . 1.413(6) ?
    N1B C22B . 1.448(5) ?
    N2B C15B . 1.359(6) ?
    N2B C18B . 1.460(13) ?
    N2B C20B . 1.483(6) ?
    N2B C18Y . 1.74(2) ?
    C1B C2B . 1.392(6) ?
    C1B C6B . 1.404(6) ?
    C2B C3B . 1.341(7) ?
    C2B H2BA . 0.9300 ?
    C3B C4B . 1.381(8) ?
    C3B H3BA . 0.9300 ?
    C4B C5B . 1.351(8) ?
    C4B H4BA . 0.9300 ?
    C5B C6B . 1.426(7) ?
    C5B H5BA . 0.9300 ?
    C6B C7B . 1.402(7) ?
    C7B C8B . 1.346(6) ?
    C7B H7BA . 0.9300 ?
    C8B C9B . 1.438(6) ?
    C8B H8BA . 0.9300 ?
    C9B C10B . 1.434(6) ?
    C10B C11B . 1.324(6) ?
    C10B H10B . 0.9300 ?
    C11B C12B . 1.445(6) ?
    C11B H11B . 0.9300 ?
    C12B C17B . 1.387(5) ?
    C12B C13B . 1.392(6) ?
    C13B C14B . 1.357(6) ?
    C13B H13B . 0.9300 ?
    C14B C15B . 1.403(6) ?
    C14B H14B . 0.9300 ?
    C15B C16B . 1.422(6) ?
    C16B C17B . 1.379(6) ?
    C16B H16B . 0.9300 ?
    C17B H17B . 0.9300 ?
    C18B C19B . 1.55(2) ?
    C18B H18C . 0.9700 ?
    C18B H18D . 0.9700 ?
    C19B H19D . 0.9600 ?
    C19B H19E . 0.9600 ?
    C19B H19F . 0.9600 ?
    C18Y C19Y . 1.44(3) ?
    C18Y H18E . 0.9700 ?
    C18Y H18F . 0.9700 ?
    C19Y H19G . 0.9600 ?
    C19Y H19H . 0.9600 ?
    C19Y H19I . 0.9600 ?
    C20B C21B . 1.490(7) ?
    C20B H20E . 0.9700 ?
    C20B H20F . 0.9700 ?
    C21B H21G . 0.9600 ?
    C21B H21H . 0.9600 ?
    C21B H21I . 0.9600 ?
    C22B H22D . 0.9600 ?
    C22B H22E . 0.9600 ?
    C22B H22F . 0.9600 ?
    O1WA H1WA . 0.8388 ?
    O1WA H2WA . 0.7583 ?
    O1WB H1WB . 0.8496 ?
    O1WB H2WB . 0.8297 ?
loop_
    _geom_angle_atom_site_label_1
    _geom_angle_atom_site_label_2
    _geom_angle_atom_site_label_3
    _geom_angle_site_symmetry_1
    _geom_angle_site_symmetry_3
    _geom_angle
    _geom_angle_publ_flag
    O3A S1A O2A . . 113.70(18) ?
    O3A S1A O1A . . 113.45(19) ?
    O2A S1A O1A . . 112.33(18) ?
    O3A S1A C26A . . 104.97(16) ?
    O2A S1A C26A . . 105.79(19) ?
    O1A S1A C26A . . 105.65(17) ?
    C24A C23A C28A . . 122.1(4) ?
    C24A C23A Cl1A . . 118.9(3) ?
    C28A C23A Cl1A . . 119.0(3) ?
    C23A C24A C25A . . 118.6(4) ?
    C23A C24A H24A . . 120.7 ?
    C25A C24A H24A . . 120.7 ?
    C24A C25A C26A . . 120.8(4) ?
    C24A C25A H25A . . 119.6 ?
    C26A C25A H25A . . 119.6 ?
    C27A C26A C25A . . 119.7(4) ?
    C27A C26A S1A . . 119.1(3) ?
    C25A C26A S1A . . 121.0(3) ?
    C28A C27A C26A . . 120.2(4) ?
    C28A C27A H27A . . 119.9 ?
    C26A C27A H27A . . 119.9 ?
    C27A C28A C23A . . 118.6(4) ?
    C27A C28A H28A . . 120.7 ?
    C23A C28A H28A . . 120.7 ?
    C9A N1A C1A . . 123.2(3) ?
    C9A N1A C22A . . 119.6(4) ?
    C1A N1A C22A . . 117.2(3) ?
    C15A N2A C18A . . 122.4(4) ?
    C15A N2A C20X . . 121.1(7) ?
    C18A N2A C20X . . 111.1(7) ?
    C15A N2A C20A . . 119.6(5) ?
    C18A N2A C20A . . 115.6(5) ?
    N1A C1A C2A . . 123.0(3) ?
    N1A C1A C6A . . 118.5(4) ?
    C2A C1A C6A . . 118.5(4) ?
    C3A C2A C1A . . 120.3(4) ?
    C3A C2A H2AA . . 119.9 ?
    C1A C2A H2AA . . 119.9 ?
    C2A C3A C4A . . 121.7(5) ?
    C2A C3A H3AA . . 119.2 ?
    C4A C3A H3AA . . 119.2 ?
    C5A C4A C3A . . 119.7(5) ?
    C5A C4A H4AA . . 120.2 ?
    C3A C4A H4AA . . 120.2 ?
    C4A C5A C6A . . 120.9(4) ?
    C4A C5A H5AA . . 119.6 ?
    C6A C5A H5AA . . 119.6 ?
    C7A C6A C5A . . 122.9(4) ?
    C7A C6A C1A . . 118.2(4) ?
    C5A C6A C1A . . 118.9(4) ?
    C8A C7A C6A . . 121.7(4) ?
    C8A C7A H7AA . . 119.2 ?
    C6A C7A H7AA . . 119.2 ?
    C7A C8A C9A . . 121.0(4) ?
    C7A C8A H8AA . . 119.5 ?
    C9A C8A H8AA . . 119.5 ?
    N1A C9A C10A . . 121.4(3) ?
    N1A C9A C8A . . 117.3(4) ?
    C10A C9A C8A . . 121.2(4) ?
    C11A C10A C9A . . 124.0(3) ?
    C11A C10A H10A . . 118.0 ?
    C9A C10A H10A . . 118.0 ?
    C10A C11A C12A . . 127.7(3) ?
    C10A C11A H11A . . 116.2 ?
    C12A C11A H11A . . 116.2 ?
    C13A C12A C17A . . 116.4(4) ?
    C13A C12A C11A . . 120.0(3) ?
    C17A C12A C11A . . 123.6(4) ?
    C14A C13A C12A . . 122.7(4) ?
    C14A C13A H13A . . 118.6 ?
    C12A C13A H13A . . 118.6 ?
    C13A C14A C15A . . 121.6(4) ?
    C13A C14A H14A . . 119.2 ?
    C15A C14A H14A . . 119.2 ?
    N2A C15A C14A . . 121.9(4) ?
    N2A C15A C16A . . 122.5(4) ?
    C14A C15A C16A . . 115.6(4) ?
    C17A C16A C15A . . 122.0(4) ?
    C17A C16A H16A . . 119.0 ?
    C15A C16A H16A . . 119.0 ?
    C16A C17A C12A . . 121.7(4) ?
    C16A C17A H17A . . 119.2 ?
    C12A C17A H17A . . 119.2 ?
    N2A C18A C19A . . 112.6(5) ?
    N2A C18A H18A . . 109.1 ?
    C19A C18A H18A . . 109.1 ?
    N2A C18A H18B . . 109.1 ?
    C19A C18A H18B . . 109.1 ?
    H18A C18A H18B . . 107.8 ?
    C18A C19A H19A . . 109.5 ?
    C18A C19A H19B . . 109.5 ?
    H19A C19A H19B . . 109.5 ?
    C18A C19A H19C . . 109.5 ?
    H19A C19A H19C . . 109.5 ?
    H19B C19A H19C . . 109.5 ?
    C21A C20A N2A . . 106.3(12) ?
    C21A C20A H20A . . 110.5 ?
    N2A C20A H20A . . 110.5 ?
    C21A C20A H20B . . 110.5 ?
    N2A C20A H20B . . 110.5 ?
    H20A C20A H20B . . 108.7 ?
    N2A C20X C21X . . 99.4(16) ?
    N2A C20X H20C . . 111.9 ?
    C21X C20X H20C . . 111.9 ?
    N2A C20X H20D . . 111.9 ?
    C21X C20X H20D . . 111.9 ?
    H20C C20X H20D . . 109.6 ?
    C20X C21X H21D . . 109.5 ?
    C20X C21X H21E . . 109.5 ?
    H21D C21X H21E . . 109.5 ?
    C20X C21X H21F . . 109.5 ?
    H21D C21X H21F . . 109.5 ?
    H21E C21X H21F . . 109.5 ?
    N1A C22A H22A . . 109.5 ?
    N1A C22A H22B . . 109.5 ?
    H22A C22A H22B . . 109.5 ?
    N1A C22A H22C . . 109.5 ?
    H22A C22A H22C . . 109.5 ?
    H22B C22A H22C . . 109.5 ?
    O1Y S1B O3Y . . 123(2) ?
    O1Y S1B O3B . . 150.2(16) ?
    O3Y S1B O3B . . 46.8(13) ?
    O1Y S1B O2B . . 56.5(18) ?
    O3Y S1B O2B . . 148.7(12) ?
    O3B S1B O2B . . 115.0(3) ?
    O1Y S1B O1B . . 58.0(18) ?
    O3Y S1B O1B . . 67.2(13) ?
    O3B S1B O1B . . 111.2(3) ?
    O2B S1B O1B . . 111.5(3) ?
    O1Y S1B O2Y . . 127(2) ?
    O3Y S1B O2Y . . 96(2) ?
    O3B S1B O2Y . . 49.6(17) ?
    O2B S1B O2Y . . 71.5(17) ?
    O1B S1B O2Y . . 153.8(17) ?
    O1Y S1B C26B . . 103.0(16) ?
    O3Y S1B C26B . . 103.8(12) ?
    O3B S1B C26B . . 106.73(19) ?
    O2B S1B C26B . . 106.4(2) ?
    O1B S1B C26B . . 105.2(2) ?
    O2Y S1B C26B . . 98.3(16) ?
    C24B C23B C28B . . 121.3(4) ?
    C24B C23B Cl1B . . 119.2(3) ?
    C28B C23B Cl1B . . 119.5(3) ?
    C23B C24B C25B . . 119.2(4) ?
    C23B C24B H24B . . 120.4 ?
    C25B C24B H24B . . 120.4 ?
    C24B C25B C26B . . 121.1(4) ?
    C24B C25B H25B . . 119.5 ?
    C26B C25B H25B . . 119.5 ?
    C25B C26B C27B . . 118.5(4) ?
    C25B C26B S1B . . 119.9(3) ?
    C27B C26B S1B . . 121.6(3) ?
    C26B C27B C28B . . 121.1(4) ?
    C26B C27B H27B . . 119.5 ?
    C28B C27B H27B . . 119.5 ?
    C23B C28B C27B . . 118.8(4) ?
    C23B C28B H28B . . 120.6 ?
    C27B C28B H28B . . 120.6 ?
    C9B N1B C1B . . 122.5(4) ?
    C9B N1B C22B . . 120.3(4) ?
    C1B N1B C22B . . 117.2(4) ?
    C15B N2B C18B . . 121.0(5) ?
    C15B N2B C20B . . 122.5(4) ?
    C18B N2B C20B . . 116.0(5) ?
    C15B N2B C18Y . . 115.2(7) ?
    C20B N2B C18Y . . 113.6(7) ?
    C2B C1B C6B . . 119.1(5) ?
    C2B C1B N1B . . 121.9(4) ?
    C6B C1B N1B . . 118.9(4) ?
    C3B C2B C1B . . 120.0(5) ?
    C3B C2B H2BA . . 120.0 ?
    C1B C2B H2BA . . 120.0 ?
    C2B C3B C4B . . 122.2(6) ?
    C2B C3B H3BA . . 118.9 ?
    C4B C3B H3BA . . 118.9 ?
    C5B C4B C3B . . 120.2(5) ?
    C5B C4B H4BA . . 119.9 ?
    C3B C4B H4BA . . 119.9 ?
    C4B C5B C6B . . 119.5(5) ?
    C4B C5B H5BA . . 120.3 ?
    C6B C5B H5BA . . 120.3 ?
    C7B C6B C1B . . 118.7(4) ?
    C7B C6B C5B . . 122.2(5) ?
    C1B C6B C5B . . 119.0(5) ?
    C8B C7B C6B . . 121.1(4) ?
    C8B C7B H7BA . . 119.5 ?
    C6B C7B H7BA . . 119.5 ?
    C7B C8B C9B . . 121.3(4) ?
    C7B C8B H8BA . . 119.3 ?
    C9B C8B H8BA . . 119.3 ?
    N1B C9B C10B . . 122.1(4) ?
    N1B C9B C8B . . 117.4(4) ?
    C10B C9B C8B . . 120.3(4) ?
    C11B C10B C9B . . 124.0(4) ?
    C11B C10B H10B . . 118.0 ?
    C9B C10B H10B . . 118.0 ?
    C10B C11B C12B . . 128.6(4) ?
    C10B C11B H11B . . 115.7 ?
    C12B C11B H11B . . 115.7 ?
    C17B C12B C13B . . 116.5(4) ?
    C17B C12B C11B . . 125.3(4) ?
    C13B C12B C11B . . 118.2(4) ?
    C14B C13B C12B . . 122.9(4) ?
    C14B C13B H13B . . 118.6 ?
    C12B C13B H13B . . 118.6 ?
    C13B C14B C15B . . 121.5(4) ?
    C13B C14B H14B . . 119.2 ?
    C15B C14B H14B . . 119.2 ?
    N2B C15B C14B . . 121.1(4) ?
    N2B C15B C16B . . 122.8(4) ?
    C14B C15B C16B . . 116.1(4) ?
    C17B C16B C15B . . 120.9(4) ?
    C17B C16B H16B . . 119.6 ?
    C15B C16B H16B . . 119.6 ?
    C16B C17B C12B . . 122.1(4) ?
    C16B C17B H17B . . 118.9 ?
    C12B C17B H17B . . 118.9 ?
    N2B C18B C19B . . 104.4(10) ?
    N2B C18B H18C . . 110.9 ?
    C19B C18B H18C . . 110.9 ?
    N2B C18B H18D . . 110.9 ?
    C19B C18B H18D . . 110.9 ?
    H18C C18B H18D . . 108.9 ?
    C19Y C18Y N2B . . 94.1(15) ?
    C19Y C18Y H18E . . 112.9 ?
    N2B C18Y H18E . . 112.9 ?
    C19Y C18Y H18F . . 112.9 ?
    N2B C18Y H18F . . 112.9 ?
    H18E C18Y H18F . . 110.3 ?
    C18Y C19Y H19G . . 109.5 ?
    C18Y C19Y H19H . . 109.5 ?
    H19G C19Y H19H . . 109.5 ?
    C18Y C19Y H19I . . 109.5 ?
    H19G C19Y H19I . . 109.5 ?
    H19H C19Y H19I . . 109.5 ?
    N2B C20B C21B . . 112.8(5) ?
    N2B C20B H20E . . 109.0 ?
    C21B C20B H20E . . 109.0 ?
    N2B C20B H20F . . 109.0 ?
    C21B C20B H20F . . 109.0 ?
    H20E C20B H20F . . 107.8 ?
    C20B C21B H21G . . 109.5 ?
    C20B C21B H21H . . 109.5 ?
    H21G C21B H21H . . 109.5 ?
    C20B C21B H21I . . 109.5 ?
    H21G C21B H21I . . 109.5 ?
    H21H C21B H21I . . 109.5 ?
    N1B C22B H22D . . 109.5 ?
    N1B C22B H22E . . 109.5 ?
    H22D C22B H22E . . 109.5 ?
    N1B C22B H22F . . 109.5 ?
    H22D C22B H22F . . 109.5 ?
    H22E C22B H22F . . 109.5 ?
    H1WA O1WA H2WA . . 110.0 ?
    H1WB O1WB H2WB . . 107.8 ?
loop_
    _geom_torsion_atom_site_label_1
    _geom_torsion_atom_site_label_2
    _geom_torsion_atom_site_label_3
    _geom_torsion_atom_site_label_4
    _geom_torsion_site_symmetry_1
    _geom_torsion_site_symmetry_2
    _geom_torsion_site_symmetry_3
    _geom_torsion_site_symmetry_4
    _geom_torsion
    _geom_torsion_publ_flag
    C28A C23A C24A C25A . . . . -0.4(5) ?
    Cl1A C23A C24A C25A . . . . 179.1(3) ?
    C23A C24A C25A C26A . . . . 0.2(5) ?
    C24A C25A C26A C27A . . . . -0.3(5) ?
    C24A C25A C26A S1A . . . . -176.7(3) ?
    O3A S1A C26A C27A . . . . -83.0(3) ?
    O2A S1A C26A C27A . . . . 156.5(3) ?
    O1A S1A C26A C27A . . . . 37.2(3) ?
    O3A S1A C26A C25A . . . . 93.5(3) ?
    O2A S1A C26A C25A . . . . -27.0(3) ?
    O1A S1A C26A C25A . . . . -146.3(3) ?
    C25A C26A C27A C28A . . . . 0.5(5) ?
    S1A C26A C27A C28A . . . . 177.0(3) ?
    C26A C27A C28A C23A . . . . -0.6(6) ?
    C24A C23A C28A C27A . . . . 0.6(6) ?
    Cl1A C23A C28A C27A . . . . -178.9(3) ?
    C9A N1A C1A C2A . . . . -173.2(4) ?
    C22A N1A C1A C2A . . . . 8.1(6) ?
    C9A N1A C1A C6A . . . . 5.0(6) ?
    C22A N1A C1A C6A . . . . -173.7(4) ?
    N1A C1A C2A C3A . . . . -179.7(4) ?
    C6A C1A C2A C3A . . . . 2.1(6) ?
    C1A C2A C3A C4A . . . . -0.1(7) ?
    C2A C3A C4A C5A . . . . -2.0(7) ?
    C3A C4A C5A C6A . . . . 2.0(7) ?
    C4A C5A C6A C7A . . . . -176.9(4) ?
    C4A C5A C6A C1A . . . . -0.1(6) ?
    N1A C1A C6A C7A . . . . -3.2(6) ?
    C2A C1A C6A C7A . . . . 175.0(4) ?
    N1A C1A C6A C5A . . . . 179.8(4) ?
    C2A C1A C6A C5A . . . . -1.9(6) ?
    C5A C6A C7A C8A . . . . 177.2(4) ?
    C1A C6A C7A C8A . . . . 0.3(6) ?
    C6A C7A C8A C9A . . . . 1.1(7) ?
    C1A N1A C9A C10A . . . . 173.3(4) ?
    C22A N1A C9A C10A . . . . -8.0(6) ?
    C1A N1A C9A C8A . . . . -3.6(6) ?
    C22A N1A C9A C8A . . . . 175.2(4) ?
    C7A C8A C9A N1A . . . . 0.4(6) ?
    C7A C8A C9A C10A . . . . -176.5(4) ?
    N1A C9A C10A C11A . . . . 179.4(4) ?
    C8A C9A C10A C11A . . . . -3.8(6) ?
    C9A C10A C11A C12A . . . . 174.6(4) ?
    C10A C11A C12A C13A . . . . -173.0(4) ?
    C10A C11A C12A C17A . . . . 5.6(7) ?
    C17A C12A C13A C14A . . . . -0.7(6) ?
    C11A C12A C13A C14A . . . . 178.0(4) ?
    C12A C13A C14A C15A . . . . 1.7(7) ?
    C18A N2A C15A C14A . . . . -178.5(5) ?
    C20X N2A C15A C14A . . . . -26.7(11) ?
    C20A N2A C15A C14A . . . . 20.0(9) ?
    C18A N2A C15A C16A . . . . 3.2(8) ?
    C20X N2A C15A C16A . . . . 154.9(8) ?
    C20A N2A C15A C16A . . . . -158.4(6) ?
    C13A C14A C15A N2A . . . . -179.8(5) ?
    C13A C14A C15A C16A . . . . -1.3(7) ?
    N2A C15A C16A C17A . . . . 178.6(5) ?
    C14A C15A C16A C17A . . . . 0.1(7) ?
    C15A C16A C17A C12A . . . . 0.8(7) ?
    C13A C12A C17A C16A . . . . -0.5(6) ?
    C11A C12A C17A C16A . . . . -179.1(4) ?
    C15A N2A C18A C19A . . . . -84.1(7) ?
    C20X N2A C18A C19A . . . . 121.6(8) ?
    C20A N2A C18A C19A . . . . 78.1(7) ?
    C15A N2A C20A C21A . . . . -96.3(8) ?
    C18A N2A C20A C21A . . . . 100.9(7) ?
    C20X N2A C20A C21A . . . . 8.0(10) ?
    C15A N2A C20X C21X . . . . 100.0(11) ?
    C18A N2A C20X C21X . . . . -105.4(10) ?
    C20A N2A C20X C21X . . . . -0.3(10) ?
    C28B C23B C24B C25B . . . . -0.8(6) ?
    Cl1B C23B C24B C25B . . . . 179.3(3) ?
    C23B C24B C25B C26B . . . . 0.1(6) ?
    C24B C25B C26B C27B . . . . 0.6(6) ?
    C24B C25B C26B S1B . . . . -179.5(3) ?
    O1Y S1B C26B C25B . . . . -88.0(19) ?
    O3Y S1B C26B C25B . . . . 142.4(14) ?
    O3B S1B C26B C25B . . . . 93.9(4) ?
    O2B S1B C26B C25B . . . . -29.4(4) ?
    O1B S1B C26B C25B . . . . -147.9(4) ?
    O2Y S1B C26B C25B . . . . 43.6(18) ?
    O1Y S1B C26B C27B . . . . 91.9(19) ?
    O3Y S1B C26B C27B . . . . -37.7(14) ?
    O3B S1B C26B C27B . . . . -86.3(4) ?
    O2B S1B C26B C27B . . . . 150.4(4) ?
    O1B S1B C26B C27B . . . . 32.0(4) ?
    O2Y S1B C26B C27B . . . . -136.5(18) ?
    C25B C26B C27B C28B . . . . -0.6(6) ?
    S1B C26B C27B C28B . . . . 179.6(3) ?
    C24B C23B C28B C27B . . . . 0.9(6) ?
    Cl1B C23B C28B C27B . . . . -179.3(3) ?
    C26B C27B C28B C23B . . . . -0.1(6) ?
    C9B N1B C1B C2B . . . . 175.6(4) ?
    C22B N1B C1B C2B . . . . -4.9(6) ?
    C9B N1B C1B C6B . . . . -1.8(6) ?
    C22B N1B C1B C6B . . . . 177.7(4) ?
    C6B C1B C2B C3B . . . . -1.6(7) ?
    N1B C1B C2B C3B . . . . -179.1(4) ?
    C1B C2B C3B C4B . . . . 0.5(8) ?
    C2B C3B C4B C5B . . . . 0.3(8) ?
    C3B C4B C5B C6B . . . . 0.0(8) ?
    C2B C1B C6B C7B . . . . -176.7(4) ?
    N1B C1B C6B C7B . . . . 0.9(6) ?
    C2B C1B C6B C5B . . . . 1.9(6) ?
    N1B C1B C6B C5B . . . . 179.5(4) ?
    C4B C5B C6B C7B . . . . 177.4(5) ?
    C4B C5B C6B C1B . . . . -1.1(7) ?
    C1B C6B C7B C8B . . . . 0.3(7) ?
    C5B C6B C7B C8B . . . . -178.3(4) ?
    C6B C7B C8B C9B . . . . -0.6(7) ?
    C1B N1B C9B C10B . . . . -173.2(4) ?
    C22B N1B C9B C10B . . . . 7.3(6) ?
    C1B N1B C9B C8B . . . . 1.5(6) ?
    C22B N1B C9B C8B . . . . -178.0(4) ?
    C7B C8B C9B N1B . . . . -0.3(7) ?
    C7B C8B C9B C10B . . . . 174.5(4) ?
    N1B C9B C10B C11B . . . . 175.8(4) ?
    C8B C9B C10B C11B . . . . 1.3(7) ?
    C9B C10B C11B C12B . . . . -172.5(4) ?
    C10B C11B C12B C17B . . . . -4.1(8) ?
    C10B C11B C12B C13B . . . . 173.9(5) ?
    C17B C12B C13B C14B . . . . 0.7(7) ?
    C11B C12B C13B C14B . . . . -177.5(5) ?
    C12B C13B C14B C15B . . . . 0.1(8) ?
    C18B N2B C15B C14B . . . . -168.8(7) ?
    C20B N2B C15B C14B . . . . 2.7(9) ?
    C18Y N2B C15B C14B . . . . 148.1(8) ?
    C18B N2B C15B C16B . . . . 10.1(11) ?
    C20B N2B C15B C16B . . . . -178.5(6) ?
    C18Y N2B C15B C16B . . . . -33.1(10) ?
    C13B C14B C15B N2B . . . . 177.6(6) ?
    C13B C14B C15B C16B . . . . -1.4(8) ?
    N2B C15B C16B C17B . . . . -177.1(6) ?
    C14B C15B C16B C17B . . . . 1.8(8) ?
    C15B C16B C17B C12B . . . . -1.1(8) ?
    C13B C12B C17B C16B . . . . -0.2(7) ?
    C11B C12B C17B C16B . . . . 177.9(5) ?
    C15B N2B C18B C19B . . . . -83.7(10) ?
    C20B N2B C18B C19B . . . . 104.4(8) ?
    C18Y N2B C18B C19B . . . . 8.6(14) ?
    C15B N2B C18Y C19Y . . . . 112.6(10) ?
    C18B N2B C18Y C19Y . . . . 3.8(8) ?
    C20B N2B C18Y C19Y . . . . -98.9(10) ?
    C15B N2B C20B C21B . . . . 79.0(8) ?
    C18B N2B C20B C21B . . . . -109.2(7) ?
    C18Y N2B C20B C21B . . . . -66.9(9) ?
loop_
    _geom_hbond_atom_site_label_D
    _geom_hbond_atom_site_label_H
    _geom_hbond_atom_site_label_A
    _geom_hbond_site_symmetry_A
    _geom_hbond_distance_DH
    _geom_hbond_distance_HA
    _geom_hbond_distance_DA
    _geom_hbond_angle_DHA
    _geom_hbond_publ_flag
    O1WB H1WB O1B 1_655 0.85 2.36 2.815(7) 114 y
    O1WB H2WB O2B 2_645 0.83 2.12 2.953(7) 177 y
    O1WA H1WA O2A 2_655 0.84 2.07 2.891(5) 166 y
    O1WA H2WA O1A 1_555 0.76 2.10 2.844(4) 169 y
    C8A H8AA O3A 3_665 0.93 2.54 3.146(5) 123 y
    C2B H2BA O3B 1_656 0.93 2.57 3.314(7) 137 y
    C11B H11B O1B 4_676 0.93 2.41 3.237(6) 148 y
    C18Y H18E Cl1A 3_656 0.97 2.72 3.673(19) 169 y
    C19B H19D Cl1B 2_646 0.96 2.73 3.531(14) 142 y
    C22B H22D O2B 2_646 0.96 2.55 3.259(7) 131 y
    C25A H25A O3A 2_645 0.93 2.56 3.359(5) 144 y
_iucr_refine_instructions_details
;
TITL nticm in P2(1)/c (100K)
CELL 0.71073  25.8145  10.5563  20.3332  90.000 110.883  90.000
ZERR   12.00   0.0038   0.0016   0.0031   0.000   0.002   0.000
LATT  1
SYMM -X, 0.5+Y, 0.5-Z
SFAC C H N O S CL
UNIT 224 248 16 32 8 8
SIZE 0.152 0.188 0.305
L.S. 20
BOND $H
FMAP 2 2 60
OMIT -4 53
OMIT 3 1 8
PLAN 20
ACTA
CONF
WGHT    0.065200    7.684900
FVAR       0.23128   0.65862   0.50099   0.89310
CL1A  6    0.278014    0.174538    0.134324    11.00000    0.07945    0.07024 =
         0.06478   -0.02997    0.03719   -0.04096
S1A   5    0.462075    0.582258    0.264089    11.00000    0.04960    0.04872 =
         0.02804   -0.00730    0.01621   -0.01436
O1A   4    0.436547    0.683610    0.290405    11.00000    0.07126    0.04529 =
         0.04338   -0.01553    0.02835   -0.01488
O2A   4    0.506705    0.520888    0.319751    11.00000    0.04897    0.07871 =
         0.03558   -0.00309    0.00255   -0.00964
O3A   4    0.476780    0.619244    0.204541    11.00000    0.06455    0.06466 =
         0.03911   -0.00826    0.02700   -0.02771
C23A  1    0.329265    0.287580    0.172422    11.00000    0.05261    0.03814 =
         0.03533   -0.00939    0.02164   -0.01675
C24A  1    0.382621    0.248228    0.205899    11.00000    0.06011    0.02998 =
         0.04393    0.00023    0.03157    0.00044
AFIX  43
H24A  2    0.391532    0.162533    0.208969    11.00000   -1.20000
AFIX   0
C25A  1    0.422884    0.338016    0.234969    11.00000    0.04743    0.04343 =
         0.03079    0.00157    0.02030    0.00438
AFIX  43
H25A  2    0.459439    0.312750    0.257812    11.00000   -1.20000
AFIX   0
C26A  1    0.409712    0.465111    0.230661    11.00000    0.03814    0.03647 =
         0.02131   -0.00200    0.01391   -0.00568
C27A  1    0.355604    0.502908    0.196601    11.00000    0.05196    0.03158 =
         0.04046    0.00174    0.01597    0.00478
AFIX  43
H27A  2    0.346677    0.588600    0.193347    11.00000   -1.20000
AFIX   0
C28A  1    0.314691    0.414151    0.167356    11.00000    0.04042    0.05473 =
         0.04594   -0.00557    0.01066   -0.00248
AFIX  43
H28A  2    0.278043    0.438912    0.144687    11.00000   -1.20000
AFIX   0
N1A   3    0.453116    0.358399    0.016216    11.00000    0.04108    0.05354 =
         0.02992    0.00514    0.01599   -0.00392
N2A   3    0.716073   -0.236770    0.105638    11.00000    0.09860    0.09452 =
         0.04705    0.01815    0.02668    0.04923
C1A   1    0.419746    0.462328   -0.013545    11.00000    0.03499    0.04822 =
         0.03541    0.00433    0.00998   -0.00999
C2A   1    0.396626    0.540432    0.024291    11.00000    0.05015    0.06390 =
         0.05142    0.00631    0.02624   -0.00106
AFIX  43
H2AA  2    0.403476    0.523996    0.071585    11.00000   -1.20000
AFIX   0
C3A   1    0.364259    0.640049   -0.007675    11.00000    0.05599    0.06997 =
         0.06963    0.00740    0.02965    0.00302
AFIX  43
H3AA  2    0.349152    0.690909    0.018255    11.00000   -1.20000
AFIX   0
C4A   1    0.353063    0.668136   -0.078322    11.00000    0.04880    0.05366 =
         0.06359    0.01079    0.01408   -0.00151
AFIX  43
H4AA  2    0.329829    0.735388   -0.099484    11.00000   -1.20000
AFIX   0
C5A   1    0.376094    0.597288   -0.115955    11.00000    0.03925    0.06266 =
         0.04252    0.01428    0.00050   -0.00801
AFIX  43
H5AA  2    0.369519    0.617852   -0.162716    11.00000   -1.20000
AFIX   0
C6A   1    0.410009    0.492448   -0.085276    11.00000    0.03625    0.05829 =
         0.03707   -0.00236    0.01145   -0.01409
C7A   1    0.436832    0.419863   -0.121174    11.00000    0.04791    0.06815 =
         0.02524    0.00755    0.00633   -0.01091
AFIX  43
H7AA  2    0.431022    0.438623   -0.167958    11.00000   -1.20000
AFIX   0
C8A   1    0.470810    0.323638   -0.089698    11.00000    0.05217    0.06348 =
         0.03030    0.00726    0.01386    0.00103
AFIX  43
H8AA  2    0.488513    0.278234   -0.114783    11.00000   -1.20000
AFIX   0
C9A   1    0.480133    0.290036   -0.017978    11.00000    0.03412    0.05127 =
         0.03162   -0.00166    0.01253   -0.01022
C10A  1    0.518640    0.192379    0.016979    11.00000    0.04389    0.05278 =
         0.02709    0.00070    0.01285   -0.00810
AFIX  43
H10A  2    0.524959    0.177480    0.064290    11.00000   -1.20000
AFIX   0
C11A  1    0.546173    0.121024   -0.014449    11.00000    0.04382    0.05884 =
         0.02500    0.00102    0.00875   -0.01160
AFIX  43
H11A  2    0.536717    0.132886   -0.062640    11.00000   -1.20000
AFIX   0
C12A  1    0.588649    0.028231    0.017715    11.00000    0.04105    0.04829 =
         0.03037    0.00030    0.01123   -0.00445
C13A  1    0.617182   -0.027411   -0.021337    11.00000    0.05126    0.05889 =
         0.02657    0.00035    0.01230    0.00254
AFIX  43
H13A  2    0.607407   -0.005430   -0.068508    11.00000   -1.20000
AFIX   0
C14A  1    0.658616   -0.112285    0.006476    11.00000    0.06213    0.05964 =
         0.03435   -0.00082    0.01914    0.01072
AFIX  43
H14A  2    0.676978   -0.144969   -0.021678    11.00000   -1.20000
AFIX   0
C15A  1    0.674630   -0.152417    0.077422    11.00000    0.05656    0.05553 =
         0.03942    0.00286    0.01330    0.00551
C16A  1    0.645356   -0.095985    0.117050    11.00000    0.05804    0.05659 =
         0.03234    0.00568    0.01694   -0.00002
AFIX  43
H16A  2    0.654333   -0.119012    0.163957    11.00000   -1.20000
AFIX   0
C17A  1    0.604601   -0.009320    0.088616    11.00000    0.04389    0.05892 =
         0.03168    0.00099    0.01527    0.00014
AFIX  43
H17A  2    0.586779    0.026120    0.116696    11.00000   -1.20000
AFIX   0
C18A  1    0.732004   -0.281046    0.178014    11.00000    0.08666    0.06799 =
         0.05499    0.02372    0.01956    0.02546
AFIX  23
H18A  2    0.749114   -0.363862    0.181851    11.00000   -1.20000
H18B  2    0.698992   -0.290126    0.189912    11.00000   -1.20000
AFIX   0
C19A  1    0.771868   -0.192077    0.229985    11.00000    0.07695    0.09330 =
         0.04834    0.03253    0.02063    0.00838
AFIX 137
H19A  2    0.779316   -0.222449    0.276972    11.00000   -1.50000
H19B  2    0.755756   -0.109050    0.225112    11.00000   -1.50000
H19C  2    0.805863   -0.188196    0.220894    11.00000   -1.50000
AFIX   0
PART   1
C20A  1    0.759314   -0.258684    0.070262    21.00000    0.06099    0.04548 =
         0.05105    0.00686    0.00768    0.01054
AFIX  23
H20A  2    0.761293   -0.185514    0.042395    21.00000   -1.20000
H20B  2    0.795718   -0.273327    0.105535    21.00000   -1.20000
AFIX   0
C21A  1    0.740186   -0.373244    0.024075    21.00000    0.08909    0.05468 =
         0.06886   -0.00034    0.01278    0.01575
AFIX 137
H21A  2    0.767903   -0.396610    0.004978    21.00000   -1.50000
H21B  2    0.706123   -0.354100   -0.013652    21.00000   -1.50000
H21C  2    0.734311   -0.442217    0.051388    21.00000   -1.50000
AFIX   0
PART   2
C20X  1    0.730499   -0.331459    0.061010   -21.00000    0.05401    0.03786 =
         0.05113   -0.00022    0.01392   -0.01131
AFIX  23
H20C  2    0.700819   -0.342423    0.015892   -21.00000   -1.20000
H20D  2    0.740102   -0.412820    0.084377   -21.00000   -1.20000
AFIX   0
C21X  1    0.781660   -0.264680    0.053384   -21.00000    0.05644    0.06021 =
         0.05986    0.00857    0.02614    0.00449
AFIX 137
H21D  2    0.793738   -0.311145    0.020878   -21.00000   -1.50000
H21E  2    0.811120   -0.261509    0.098423   -21.00000   -1.50000
H21F  2    0.771752   -0.180101    0.036139   -21.00000   -1.50000
AFIX   0
PART   0
C22A  1    0.457671    0.321569    0.087928    11.00000    0.06566    0.07428 =
         0.03590    0.01109    0.02800    0.00680
AFIX 137
H22A  2    0.467499    0.233625    0.095304    11.00000   -1.50000
H22B  2    0.422749    0.335202    0.093646    11.00000   -1.50000
H22C  2    0.485733    0.371874    0.121582    11.00000   -1.50000
AFIX   0
CL1B  6    0.226801    0.592225    0.370979    11.00000    0.07472    0.05584 =
         0.05714   -0.00025    0.02838    0.02240
S1B   5    0.041434    1.007548    0.302629    11.00000    0.07681    0.05640 =
         0.04582    0.00854    0.02852    0.02584
PART   1
O1B   4   -0.009217    0.941819    0.302740    41.00000    0.06927    0.11126 =
         0.10217    0.04287    0.05858    0.03254
O2B   4    0.060324    1.098649    0.358127    41.00000    0.12174    0.08161 =
         0.04829   -0.00936    0.02000    0.06086
O3B   4    0.034610    1.054473    0.234770    41.00000    0.07703    0.06046 =
         0.04529    0.01252    0.02696    0.02087
PART   2
O1Y   4    0.026528    1.006376    0.359389   -41.00000    0.07480
O2Y   4    0.075450    1.121824    0.278075   -41.00000    0.11298
O3Y   4    0.006205    0.977335    0.236625   -41.00000    0.04799
PART   0
C23B  1    0.174782    0.706505    0.352404    11.00000    0.05471    0.03785 =
         0.03426    0.00119    0.02361    0.01089
C24B  1    0.188728    0.828610    0.374576    11.00000    0.05025    0.05201 =
         0.05254   -0.01515    0.01879   -0.00423
AFIX  43
H24B  2    0.225437    0.850044    0.399682    11.00000   -1.20000
AFIX   0
C25B  1    0.147727    0.919142    0.359223    11.00000    0.06536    0.03478 =
         0.05690   -0.01102    0.02997   -0.00369
AFIX  43
H25B  2    0.157017    1.002129    0.374119    11.00000   -1.20000
AFIX   0
C26B  1    0.093006    0.888715    0.322048    11.00000    0.05099    0.04187 =
         0.03340    0.00051    0.01922    0.00339
C27B  1    0.080037    0.764559    0.301010    11.00000    0.05114    0.04891 =
         0.04309   -0.01116    0.01794   -0.00422
AFIX  43
H27B  2    0.043328    0.742535    0.276326    11.00000   -1.20000
AFIX   0
C28B  1    0.120748    0.672587    0.316063    11.00000    0.06234    0.03340 =
         0.04744   -0.00806    0.02984   -0.00509
AFIX  43
H28B  2    0.111692    0.589211    0.301822    11.00000   -1.20000
AFIX   0
N1B   3    1.037568    0.826132    1.052819    11.00000    0.04957    0.04502 =
         0.04892   -0.00407    0.01803    0.00056
N2B   3    0.763814    0.263735    0.862873    11.00000    0.11103    0.15351 =
         0.04538   -0.03251    0.03945   -0.08625
C1B   1    1.071206    0.933424    1.056394    11.00000    0.03733    0.03663 =
         0.06672    0.00284    0.01536    0.00319
C2B   1    1.095136    1.001907    1.118383    11.00000    0.05181    0.06427 =
         0.06572   -0.01027    0.00716    0.00013
AFIX  43
H2BA  2    1.089611    0.976735    1.159221    11.00000   -1.20000
AFIX   0
C3B   1    1.126149    1.104166    1.119179    11.00000    0.05550    0.06212 =
         0.09380   -0.01320    0.00602   -0.00567
AFIX  43
H3BA  2    1.142081    1.148484    1.161109    11.00000   -1.20000
AFIX   0
C4B   1    1.135236    1.145922    1.059810    11.00000    0.04896    0.04796 =
         0.11792   -0.00755    0.01829   -0.00456
AFIX  43
H4BA  2    1.157130    1.217027    1.062315    11.00000   -1.20000
AFIX   0
C5B   1    1.112398    1.083724    0.998137    11.00000    0.05352    0.04851 =
         0.10062    0.00802    0.03527    0.00042
AFIX  43
H5BA  2    1.118486    1.111670    0.958122    11.00000   -1.20000
AFIX   0
C6B   1    1.078866    0.974821    0.994885    11.00000    0.04331    0.04612 =
         0.07094   -0.00539    0.01952    0.00968
C7B   1    1.052186    0.909132    0.931897    11.00000    0.06693    0.05818 =
         0.06460    0.00554    0.03780    0.00258
AFIX  43
H7BA  2    1.057090    0.935489    0.890862    11.00000   -1.20000
AFIX   0
C8B   1    1.019588    0.808533    0.929858    11.00000    0.06313    0.04693 =
         0.05712   -0.00039    0.03041   -0.01144
AFIX  43
H8BA  2    1.002106    0.767146    0.887302    11.00000   -1.20000
AFIX   0
C9B   1    1.011257    0.763797    0.992132    11.00000    0.04956    0.03480 =
         0.04428   -0.00648    0.01787    0.00430
C10B  1    0.972598    0.663576    0.987544    11.00000    0.05231    0.04171 =
         0.04341    0.00004    0.02112   -0.00252
AFIX  43
H10B  2    0.967692    0.638119    1.028722    11.00000   -1.20000
AFIX   0
C11B  1    0.943476    0.605105    0.928278    11.00000    0.06444    0.04586 =
         0.04456   -0.00207    0.03040   -0.00535
AFIX  43
H11B  2    0.952617    0.625573    0.889270    11.00000   -1.20000
AFIX   0
C12B  1    0.899362    0.513683    0.916147    11.00000    0.05459    0.03946 =
         0.04477   -0.00137    0.02568   -0.00323
C13B  1    0.871062    0.473782    0.847403    11.00000    0.07271    0.06344 =
         0.04387   -0.01024    0.02878   -0.01886
AFIX  43
H13B  2    0.882341    0.504585    0.811799    11.00000   -1.20000
AFIX   0
C14B  1    0.827717    0.391873    0.830047    11.00000    0.06440    0.07024 =
         0.03906   -0.00893    0.02479   -0.01318
AFIX  43
H14B  2    0.810360    0.368271    0.783231    11.00000   -1.20000
AFIX   0
C15B  1    0.808505    0.342010    0.881098    11.00000    0.06639    0.08409 =
         0.04246   -0.01438    0.02646   -0.03027
C16B  1    0.837813    0.380047    0.951730    11.00000    0.08789    0.09611 =
         0.04021   -0.01826    0.03561   -0.04008
AFIX  43
H16B  2    0.827421    0.347789    0.987765    11.00000   -1.20000
AFIX   0
C17B  1    0.881444    0.464137    0.967516    11.00000    0.06333    0.05714 =
         0.03966   -0.01349    0.02097   -0.01059
AFIX  43
H17B  2    0.899426    0.488392    1.014104    11.00000   -1.20000
AFIX   0
PART   1
C18B  1    0.737700    0.230313    0.913487    31.00000    0.03518    0.04496 =
         0.04761   -0.01318    0.02698   -0.01570
AFIX  23
H18C  2    0.699515    0.204469    0.889554    31.00000   -1.20000
H18D  2    0.738473    0.301338    0.944090    31.00000   -1.20000
AFIX   0
C19B  1    0.772893    0.119062    0.955848    31.00000    0.09099    0.04506 =
         0.03586    0.00311    0.01556   -0.02073
AFIX 137
H19D  2    0.757087    0.088637    0.989044    31.00000   -1.50000
H19E  2    0.810102    0.147565    0.980573    31.00000   -1.50000
H19F  2    0.773352    0.051879    0.924240    31.00000   -1.50000
AFIX   0
PART   2
C18Y  1    0.765385    0.149991    0.925180   -31.00000    0.10137    0.04538 =
         0.08069   -0.00702    0.04313   -0.00693
AFIX  23
H18E  2    0.757492    0.065393    0.905511   -31.00000   -1.20000
H18F  2    0.799779    0.150459    0.965470   -31.00000   -1.20000
AFIX   0
C19Y  1    0.719692    0.204670    0.940387   -31.00000    0.08246    0.10766 =
         0.06133    0.01117    0.03508   -0.01179
AFIX 137
H19G  2    0.713236    0.156522    0.976779   -31.00000   -1.50000
H19H  2    0.686993    0.203294    0.898679   -31.00000   -1.50000
H19I  2    0.728434    0.290590    0.955824   -31.00000   -1.50000
AFIX   0
PART   0
C20B  1    0.734275    0.221979    0.789299    11.00000    0.05611    0.08547 =
         0.05314   -0.02020    0.01898   -0.02067
AFIX  23
H20E  2    0.730354    0.293585    0.757992    11.00000   -1.20000
H20F  2    0.697365    0.193623    0.784523    11.00000   -1.20000
AFIX   0
C21B  1    0.763538    0.117600    0.767471    11.00000    0.07220    0.07265 =
         0.06798   -0.00303    0.01677   -0.00762
AFIX 137
H21G  2    0.743783    0.097018    0.718960    11.00000   -1.50000
H21H  2    0.765213    0.044303    0.796106    11.00000   -1.50000
H21I  2    0.800469    0.144238    0.773285    11.00000   -1.50000
AFIX   0
C22B  1    1.032460    0.783525    1.117934    11.00000    0.08088    0.06850 =
         0.04803   -0.00273    0.01995   -0.01053
AFIX 137
H22D  2    1.018742    0.698164    1.112348    11.00000   -1.50000
H22E  2    1.007136    0.837693    1.129624    11.00000   -1.50000
H22F  2    1.068117    0.786472    1.154996    11.00000   -1.50000
AFIX   0
O1WA  4    0.403022    0.914117    0.214712    11.00000    0.05400    0.07153 =
         0.07437    0.00199    0.02273    0.01485
AFIX   3
H1WB  2    0.911052    0.846017    0.220822    11.00000   -1.50000
H2WB  2    0.917312    0.781337    0.166462    11.00000   -1.50000
AFIX   0
O1WB  4    0.909336    0.851666    0.178416    11.00000    0.10347    0.11034 =
         0.16898    0.04536    0.03596    0.03954
AFIX   3
H1WA  2    0.430866    0.931546    0.204316    11.00000   -1.50000
H2WA  2    0.407686    0.852366    0.235056    11.00000   -1.50000
HKLF 4 1 0 0 1 0 -1 0 1 0 0
REM  nticm in P2(1)/c (100K)
REM R1 =  0.0763 for   6269 Fo > 4sig(Fo)  and  0.1355 for all  10657 data
REM    708 parameters refined using      0 restraints
END
WGHT      0.0652      7.6848
REM Highest difference peak  0.608,  deepest hole -0.427,  1-sigma level  0.060
Q1    1   0.1992  0.5268  0.3621  11.00000  0.05    0.61
Q2    1   0.9195  0.8231  0.2607  11.00000  0.05    0.53
Q3    1   0.8013  0.1965  0.8874  11.00000  0.05    0.42
Q4    1   0.4356  0.5119  0.2496  11.00000  0.05    0.35
Q5    1   0.7795  0.1331  0.8223  11.00000  0.05    0.33
Q6    1   0.0827  1.1314  0.3228  11.00000  0.05    0.33
Q7    1   0.9406  0.5754  0.9882  11.00000  0.05    0.33
Q8    1   1.0386  0.8232  0.9785  11.00000  0.05    0.32
Q9    1   0.4400  0.6628  0.2554  11.00000  0.05    0.32
Q10   1   0.0600  1.0290  0.2786  11.00000  0.05    0.30
Q11   1   1.0559  0.8758  1.1162  11.00000  0.05    0.27
Q12   1   0.4594  0.2978 -0.0585  11.00000  0.05    0.27
Q13   1   0.8413  0.3077  0.9113  11.00000  0.05    0.27
Q14   1   0.8594  0.3396  0.8559  11.00000  0.05    0.27
Q15   1   0.8812  0.3730  0.9770  11.00000  0.05    0.26
Q16   1   0.2950  0.2537  0.1429  11.00000  0.05    0.25
Q17   1   1.0421  0.7936  0.9042  11.00000  0.05    0.25
Q18   1   0.2591  0.1991  0.1606  11.00000  0.05    0.24
Q19   1   0.2006  0.6589  0.3672  11.00000  0.05    0.24
Q20   1   0.4591  0.2441 -0.1176  11.00000  0.05    0.24
;
