# Supplementary material for: (E)-2-[4-(Di­ethyl­amino)­styr­yl]-1-methyl­quinolin-1-ium 4-chloro­benzene­sulfonate monohydrate
Source: Acta Crystallogr Sect E Struct Rep Online. 2014 Mar 5;70(Pt 4):o395–6. doi: 10.1107/S1600536814004577 (PMC3998564; doi:10.1107/S1600536814004577)
Supplement: Supplementary file 2 [file e-70-0o395-Isup2.hkl]

# 
# h,k,l, Fc-squared, Fo-squared, sigma(Fo-squared) and status flag 
# 
data_I
_shelx_title ' nticm in P2(1)/c (100K)' 
_shelx_refln_list_code          4 
_shelx_F_calc_maximum      409.29 
_exptl_crystal_F_000      2224.00 
_reflns_d_resolution_high  0.7964 
 
loop_ 
 _symmetry_equiv_pos_as_xyz 
 'x, y, z' 
 '-x, y+1/2, -z+1/2' 
 '-x, -y, -z' 
 'x, -y-1/2, z-1/2' 
 
_cell_length_a    25.8145 
_cell_length_b    10.5563 
_cell_length_c    20.3332 
_cell_angle_alpha  90.000 
_cell_angle_beta  110.883 
_cell_angle_gamma  90.000 
 
_shelx_F_squared_multiplier     1.000 
 
loop_ 
 _refln_index_h 
 _refln_index_k 
 _refln_index_l 
 _refln_F_squared_calc 
 _refln_F_squared_meas 
 _refln_F_squared_sigma 
 _refln_observed_status 
   3   0   0      396.56      209.88     31.64 o 
   4   0   0    11809.11    10735.46    295.74 o 
   5   0   0      334.62      308.00     20.39 o 
   6   0   0    37055.29    39057.56   1065.94 o 
   7   0   0      386.73      490.61     23.83 o 
   8   0   0     4790.19     3668.87    149.07 o 
   9   0   0        0.56        6.32      7.01 o 
  10   0   0     3162.48     2878.43     95.60 o 
  11   0   0       37.13       32.20     10.04 o 
  12   0   0     1405.53     1131.73     49.11 o 
  13   0   0      348.11      509.66     49.50 o 
  14   0   0     3768.03     3859.28    244.27 o 
  15   0   0      199.37      430.82     55.32 o 
  16   0   0     7132.34     7344.36    262.71 o 
  17   0   0     1384.38     1535.04     89.51 o 
  18   0   0        5.31       24.50     20.88 o 
  19   0   0      282.83      333.24     44.69 o 
  20   0   0     1501.33     1473.55     91.26 o 
  21   0   0        1.97       19.67     35.07 o 
  22   0   0     2635.43     2627.99    130.23 o 
  23   0   0        8.24       13.07     36.36 o 
  24   0   0        3.84       -3.13     39.10 o 
  25   0   0       55.19       86.72     44.85 o 
  26   0   0      332.99      348.02     57.94 o 
  27   0   0        1.39       -0.75     49.45 o 
  28   0   0        7.76      -30.97     44.87 o 
  29   0   0        2.86      -27.44     49.41 o 
  30   0   0        3.84      -57.79     47.37 o 
   1   1   0      269.93      154.13     11.47 o 
   3   1   0      869.89      970.83     64.09 o 
   4   1   0    21938.63    24550.86    528.07 o 
   5   1   0       36.97       51.22      7.30 o 
   6   1   0    25127.18    25593.79    496.67 o 
   7   1   0     1722.28     1769.74     42.31 o 
   8   1   0      537.94      384.71     20.02 o 
   9   1   0     1351.02     1271.45     27.36 o 
  10   1   0       48.29       81.16     17.25 o 
  11   1   0        1.29       17.70      6.64 o 
  12   1   0       17.27       91.52     29.06 o 
  13   1   0     1243.42     1318.12     61.23 o 
  14   1   0     2455.98     2352.83    187.82 o 
  15   1   0      101.63      136.79     18.22 o 
  16   1   0      712.80      781.89     25.98 o 
  17   1   0      445.60      456.70     35.57 o 
  18   1   0      772.52      785.53     40.23 o 
  19   1   0      363.56      321.04     29.20 o 
  20   1   0       57.96        2.97     17.75 o 
  21   1   0        0.92      -26.79     23.54 o 
  22   1   0      265.48      231.48     37.74 o 
  23   1   0       21.28      -49.23     26.07 o 
  24   1   0        2.89      -54.84     27.42 o 
  25   1   0       29.88      -17.18     31.28 o 
  26   1   0        5.71      -56.21     32.67 o 
  27   1   0       45.52       -0.13     34.02 o 
  28   1   0      230.14      208.51     40.58 o 
  29   1   0        1.59      -70.56     40.14 o 
  30   1   0        0.49      -50.60     32.18 o 
   0   2   0     1571.89     1305.69     74.95 o 
   1   2   0      532.84      412.19     15.98 o 
   2   2   0    61444.99    62554.02   3086.11 o 
   3   2   0       17.02       52.31     11.58 o 
   4   2   0    72619.51    74463.54   2357.49 o 
   5   2   0     4986.10     4941.81    206.34 o 
   6   2   0     7518.09     8381.92    197.77 o 
   7   2   0     2336.09     2372.51     56.96 o 
   8   2   0        0.63        3.41      7.50 o 
   9   2   0       99.37      120.96     14.52 o 
  10   2   0     2793.38     3319.89     83.75 o 
  11   2   0    15404.74    16144.21    303.16 o 
  12   2   0        0.61      -18.05      9.03 o 
  13   2   0        0.77       -5.20      8.91 o 
  14   2   0      268.44      176.82     13.93 o 
  15   2   0      142.74      100.72     13.46 o 
  16   2   0      285.34      256.25     40.36 o 
  17   2   0      958.57     1043.72     37.68 o 
  18   2   0       28.81       23.47     16.22 o 
  19   2   0       52.55       60.68     19.73 o 
  20   2   0     2023.98     1879.18    103.78 o 
  21   2   0      384.46      312.09     24.53 o 
  22   2   0      452.77      338.08     26.28 o 
  23   2   0        4.90      -39.17     25.91 o 
  24   2   0      339.93      273.72     34.95 o 
  25   2   0       14.49      -16.18     30.01 o 
  26   2   0       36.72      -43.17     33.55 o 
  27   2   0        0.05      -38.37     33.28 o 
  28   2   0       60.62       10.59     32.77 o 
  29   2   0        0.21      -58.08     33.11 o 
   1   3   0     8484.42     8404.93    189.40 o 
   2   3   0      999.04      799.10     37.41 o 
   3   3   0     4234.14     4127.65    134.77 o 
   4   3   0    34961.34    34226.54   1757.39 o 
   5   3   0      358.04      437.76     35.06 o 
   6   3   0      187.43      208.47     27.27 o 
   7   3   0     2925.26     3299.10    101.84 o 
   8   3   0    10424.23    11801.28    395.12 o 
   9   3   0      927.33      906.33    114.06 o 
  10   3   0     6633.95     7153.16    128.54 o 
  11   3   0     1446.56     1646.20     39.93 o 
  12   3   0    10783.96    10535.77    188.09 o 
  13   3   0        1.42       -1.37     11.29 o 
  14   3   0      957.20      949.54     38.62 o 
  15   3   0       83.48      119.37     19.17 o 
  16   3   0       29.71       53.99     18.15 o 
  17   3   0     2589.66     2663.48     73.10 o 
  18   3   0      607.84      715.66     72.98 o 
  19   3   0       28.15        1.33     21.30 o 
  20   3   0       38.15       31.02     23.28 o 
  21   3   0      783.05      870.61     54.35 o 
  22   3   0      293.00      289.90     33.06 o 
  23   3   0       29.34       34.92     26.93 o 
  24   3   0       23.07      -46.47     48.31 o 
  25   3   0       41.52      112.23     60.29 o 
  26   3   0       55.94       41.92     56.80 o 
  27   3   0        0.51      -26.20     58.15 o 
  28   3   0        2.13      -63.03     60.55 o 
  29   3   0       36.54      -26.45     51.62 o 
   0   4   0     4397.81     4046.85    138.69 o 
   1   4   0     1441.49     1265.07     44.73 o 
   2   4   0     3285.28     3436.19    116.74 o 
   3   4   0    10305.71     9818.22    256.31 o 
   4   4   0        8.72       29.61     11.40 o 
   5   4   0     1409.30     1394.45     77.53 o 
   6   4   0     1701.21     1290.01     73.78 o 
   7   4   0      993.56      941.89     71.51 o 
   8   4   0     3792.54     4449.53    128.47 o 
   9   4   0     6683.56     6554.04    165.45 o 
  10   4   0     9378.22     9112.66    339.50 o 
  11   4   0     1550.62     1389.61     44.92 o 
  12   4   0     2369.17     2726.22     69.08 o 
  13   4   0     3183.44     3127.98     77.36 o 
  14   4   0       25.88       23.78     17.84 o 
  15   4   0        9.79       11.48     16.53 o 
  16   4   0      104.62       61.54     19.96 o 
  17   4   0      807.11      939.33     92.69 o 
  18   4   0       42.71       53.07     18.32 o 
  19   4   0       38.88       21.96     17.57 o 
  20   4   0       43.88       52.70     19.51 o 
  21   4   0        0.00      -10.43     18.94 o 
  22   4   0        4.30       -0.40     21.39 o 
  23   4   0      329.88      346.64     39.05 o 
  24   4   0       59.29      110.69     26.52 o 
  25   4   0       53.26       63.66     29.41 o 
  26   4   0        4.86        0.16     33.26 o 
  27   4   0      148.52      124.45     37.18 o 
  28   4   0        0.00       12.00     41.96 o 
   1   5   0      291.43      155.44     24.22 o 
   2   5   0     1055.78     1091.43     45.69 o 
   3   5   0      230.96      221.45     22.94 o 
   4   5   0     1481.55     1883.40    137.31 o 
   5   5   0     1383.42     1287.43     42.60 o 
   6   5   0     5455.20     5163.38    242.94 o 
   8   5   0      141.83      228.09     59.83 o 
   9   5   0      215.39      314.99     42.98 o 
  10   5   0      187.87      314.39     24.53 o 
  11   5   0      102.11      153.53     20.37 o 
  12   5   0      404.95      345.99     46.41 o 
  13   5   0       28.82       -1.59     18.12 o 
  14   5   0        3.06       -0.02     18.00 o 
  15   5   0      990.08      985.08     52.42 o 
  16   5   0     2666.97     2789.84     94.76 o 
  17   5   0      197.32      139.36     30.92 o 
  18   5   0      990.50      926.64     58.44 o 
  19   5   0       26.54      -23.35     23.85 o 
  20   5   0      202.93      163.45     30.69 o 
  21   5   0      590.56      547.33     57.93 o 
  22   5   0        6.67      -11.10     28.41 o 
  23   5   0       38.99       49.51     54.99 o 
  24   5   0        0.82       43.81     34.79 o 
  25   5   0       11.51       41.77     31.47 o 
  26   5   0        2.74       59.94     53.63 o 
  27   5   0       53.80       32.90     68.19 o 
  28   5   0        0.18      122.01     71.36 o 
   0   6   0      748.30      683.14     45.79 o 
   1   6   0       22.57       22.78     12.81 o 
   2   6   0     1308.33     1150.37     83.18 o 
   3   6   0      271.56      188.00     19.33 o 
   4   6   0      677.71      608.39     45.65 o 
   5   6   0      108.79       38.79     22.98 o 
   6   6   0      188.73      214.34     24.14 o 
   7   6   0     1877.84     1631.33     96.94 o 
   8   6   0       14.96       25.16     26.68 o 
   9   6   0      748.20      941.42     72.26 o 
  10   6   0      735.48      730.68     65.22 o 
  11   6   0      159.10      106.09     50.73 o 
  12   6   0       27.96      101.69     75.68 o 
  13   6   0     6954.16     7048.36    418.57 o 
  14   6   0       51.89      -74.82     42.45 o 
  15   6   0      202.60      253.09     51.85 o 
  16   6   0      473.32      557.13     62.65 o 
  17   6   0      337.67      491.19     96.08 o 
  18   6   0      682.06      659.74     66.58 o 
  19   6   0      124.00      316.88     53.47 o 
  20   6   0       24.39       45.16     38.32 o 
  21   6   0       88.24      197.65     85.72 o 
  22   6   0       69.67      109.90     47.60 o 
  23   6   0        0.20       16.46     43.98 o 
  24   6   0        6.14       77.99     90.51 o 
  25   6   0      328.17      479.95     86.01 o 
  26   6   0       53.77       49.06     67.02 o 
  27   6   0        0.45       72.94    213.40 o 
   1   7   0      714.38      649.06     83.16 o 
   2   7   0      419.93      403.20     39.28 o 
   3   7   0      515.71      457.39     36.19 o 
   4   7   0     1076.64      931.03     41.76 o 
   5   7   0     5020.41     4837.30    124.16 o 
   6   7   0       71.72       22.45     30.47 o 
   7   7   0        2.77       15.34     32.94 o 
   8   7   0        8.64        3.68     31.82 o 
   9   7   0      148.11      201.76     44.09 o 
  12   7   0      361.00      306.73     55.02 o 
  13   7   0      351.62      275.90     79.70 o 
  14   7   0      618.97      596.99     67.97 o 
  15   7   0      579.77      733.56     94.95 o 
  16   7   0        5.76       -4.20     40.02 o 
  17   7   0     1534.72     1712.41    149.23 o 
  18   7   0      124.66       36.06     39.83 o 
  19   7   0        0.03       51.60     73.30 o 
  20   7   0       26.72       40.45     70.15 o 
  21   7   0      813.46     1165.52     92.57 o 
  22   7   0      642.69      845.46     82.95 o 
  23   7   0      168.48      639.84    120.36 o 
  24   7   0       11.67       38.19     40.73 o 
  25   7   0       15.78       44.83     71.07 o 
   0   8   0      139.61      149.45     43.68 o 
   1   8   0      357.03      350.77     28.50 o 
   2   8   0       36.01       78.67     20.34 o 
   3   8   0      336.42      292.40     33.18 o 
   4   8   0      964.10      972.56     44.50 o 
   5   8   0        3.50      -43.74     27.65 o 
   6   8   0      166.39      162.10     31.66 o 
   7   8   0     1578.01     1581.77     72.97 o 
   8   8   0      420.58      314.91     40.95 o 
   9   8   0       20.86      -47.30     60.38 o 
  10   8   0        7.53      -28.06     30.21 o 
  11   8   0       62.29       31.12     33.59 o 
  12   8   0      128.43       93.43     40.09 o 
  13   8   0      321.77      189.20     46.56 o 
  14   8   0       21.12       44.88     39.74 o 
  15   8   0      426.31      330.29     57.27 o 
  16   8   0        2.31       16.68     38.33 o 
  17   8   0        8.43       34.95     41.62 o 
  18   8   0        4.82       77.43     44.23 o 
  19   8   0      198.85      185.63    101.85 o 
  20   8   0      637.97      600.86    187.37 o 
  21   8   0       25.33      234.05    100.38 o 
  22   8   0       95.36      159.63     81.52 o 
  23   8   0       14.57       68.68     60.60 o 
  24   8   0      122.27      284.66    103.68 o 
   1   9   0      482.43      455.91     36.30 o 
   2   9   0       71.49       19.95     22.60 o 
   3   9   0      644.46      557.18     60.91 o 
   4   9   0      869.75      711.85     75.57 o 
   5   9   0      543.54      538.00     46.89 o 
   6   9   0      175.61      151.92     31.94 o 
   7   9   0      181.52      184.99     32.58 o 
   8   9   0       20.73      -12.99     30.97 o 
   9   9   0       25.35       19.21     68.29 o 
  10   9   0        4.42      -10.35     30.99 o 
  11   9   0       76.72       36.10     37.06 o 
  12   9   0      421.70      483.74    111.17 o 
  13   9   0        0.24      -12.34     34.83 o 
  14   9   0      148.53      230.50     49.80 o 
  15   9   0        7.90       41.65     41.92 o 
  16   9   0       46.84       65.47     56.62 o 
  17   9   0      186.13      211.77     55.90 o 
  18   9   0       13.61       72.49     91.92 o 
  19   9   0       54.88      111.22     51.55 o 
  20   9   0       38.18       95.42     52.99 o 
  21   9   0        0.14       48.54     77.28 o 
  22   9   0       58.13      139.54    140.57 o 
   0  10   0     1598.43     1577.30    127.76 o 
   1  10   0       14.65       22.45     21.89 o 
   2  10   0       24.29      -33.92     30.63 o 
   3  10   0       52.15      -12.92     29.54 o 
   4  10   0      103.03       71.48     32.03 o 
   5  10   0       26.96        4.02     29.27 o 
   6  10   0        3.94        9.78     46.31 o 
   7  10   0      483.69      512.76     69.85 o 
   8  10   0        0.44       32.93     40.72 o 
   9  10   0        0.04       -0.94     37.18 o 
  10  10   0      424.79      459.70     62.07 o 
  11  10   0       26.32      136.83     47.56 o 
  12  10   0        4.92        9.74     43.18 o 
  13  10   0       17.68       19.52     56.02 o 
  14  10   0      279.56      324.98     58.40 o 
  15  10   0       95.53      247.97     56.50 o 
  16  10   0      122.08      178.27     57.69 o 
  17  10   0        2.07      120.41     51.73 o 
  18  10   0      107.89      227.09    111.13 o 
  19  10   0       33.12       62.38    111.67 o 
   1  11   0       25.77        7.06     30.92 o 
   2  11   0        6.68      -19.94     30.21 o 
   3  11   0       67.57      116.13     34.92 o 
   4  11   0       40.09       78.38     46.11 o 
   5  11   0        0.08        3.68     39.42 o 
   6  11   0       60.92       59.26     45.04 o 
   7  11   0       33.34       95.16     89.50 o 
   8  11   0      141.87       47.80     46.11 o 
   9  11   0        0.43       26.62     42.19 o 
  10  11   0       38.65       86.45     44.76 o 
  11  11   0       34.69       16.20     42.93 o 
  12  11   0       95.23      243.58     90.57 o 
  13  11   0       21.85      123.29     76.66 o 
  14  11   0      488.59      697.57     80.24 o 
  15  11   0        6.30       49.93     49.22 o 
  16  11   0       35.79      116.08     62.95 o 
   0  12   0     1235.81     1191.41    126.74 o 
   1  12   0       25.74      204.05     55.01 o 
   2  12   0       29.40      250.74     57.97 o 
   3  12   0       40.50      118.25     50.61 o 
   4  12   0        3.61      137.22     82.89 o 
   5  12   0        6.27       31.77     61.01 o 
   6  12   0        1.48       15.03     56.72 o 
   7  12   0        2.85       44.16     67.46 o 
   8  12   0        0.20       47.76     43.14 o 
   9  12   0       20.54       36.70     45.64 o 
  10  12   0       31.38      109.19     56.51 o 
  11  12   0        3.79       46.61     83.54 o 
  12  12   0      622.65      755.57     82.49 o 
   1  13   0        0.77      265.84     57.53 o 
   2  13   0       14.83      189.28     83.73 o 
   3  13   0        4.26      114.27     82.09 o 
   4  13   0       63.73      148.36     83.11 o 
   5  13   0        1.20      327.90     94.32 o 
 -30   1   1       81.94       51.60     34.74 o 
 -29   1   1       12.85      -24.08     32.29 o 
 -28   1   1       20.61       14.83     32.22 o 
 -27   1   1       15.68      -10.83     35.36 o 
 -26   1   1        0.03      -45.38     32.94 o 
 -25   1   1       56.94       18.78     31.06 o 
 -24   1   1      239.59      231.23     33.84 o 
 -23   1   1        0.23      -42.52     38.94 o 
 -22   1   1      109.93      102.85     27.00 o 
 -21   1   1       47.28       50.38     20.46 o 
 -20   1   1     4156.96     4131.83    175.24 o 
 -19   1   1     2033.76     2126.49    174.55 o 
 -18   1   1      663.13      640.75     36.81 o 
 -17   1   1       46.55       48.50     12.68 o 
 -16   1   1      545.47      546.87     22.49 o 
 -15   1   1       72.23      122.30     16.11 o 
 -14   1   1        7.39       10.09     10.06 o 
 -13   1   1      356.79      320.20     18.52 o 
 -12   1   1      308.28      230.86     21.56 o 
 -11   1   1     1111.60     1071.89     31.29 o 
 -10   1   1      548.08      451.23     20.95 o 
  -9   1   1      945.56     1046.84     29.65 o 
  -8   1   1    33453.18    32068.31    620.62 o 
  -7   1   1    13429.83    14693.47    285.80 o 
  -6   1   1     1101.14     1378.01     60.48 o 
  -5   1   1      160.88      370.83     23.30 o 
  -4   1   1    26960.46    26029.50    801.33 o 
  -3   1   1     1201.28     1119.89     36.56 o 
  -2   1   1      750.86      909.34     48.41 o 
  -1   1   1      173.68      140.50     14.53 o 
   0   1   1       72.31       70.92      9.58 o 
   1   1   1     3705.14     2906.57     83.02 o 
   2   1   1    13823.55    12986.02    572.54 o 
   3   1   1      139.26      293.21     31.35 o 
   4   1   1     8076.90     7980.14    157.17 o 
   5   1   1    12813.28    13082.12    224.18 o 
   6   1   1    17085.20    16419.54    280.73 o 
   7   1   1     2053.48     2190.55     50.13 o 
   8   1   1    11400.81    11800.64    295.39 o 
   9   1   1      423.70      394.96     16.30 o 
  10   1   1     1064.21     1357.76     36.86 o 
  11   1   1      592.82      549.70     25.52 o 
  12   1   1       20.49       39.66     10.78 o 
  13   1   1     2267.89     2250.53     63.43 o 
  14   1   1     1375.39     1311.20     36.47 o 
  15   1   1      173.75      218.17     19.00 o 
  16   1   1       61.91       71.53     23.10 o 
  17   1   1        4.06       51.62     16.63 o 
  18   1   1     4502.81     4525.53    155.63 o 
  19   1   1      639.23      844.34     44.97 o 
  20   1   1      927.37      882.49     51.85 o 
  21   1   1      110.29       65.70     26.27 o 
  22   1   1      160.30      173.97     30.39 o 
  23   1   1        7.77      -35.74     26.44 o 
  24   1   1      217.08      157.43     33.07 o 
  25   1   1       50.69       41.89     42.59 o 
  26   1   1      145.04      205.66     47.57 o 
  27   1   1        0.07      -24.18     32.89 o 
  28   1   1        0.59      -39.55     30.36 o 
  29   1   1       12.78      -58.46     32.65 o 
 -30   2   1       14.02      -58.07     32.14 o 
 -29   2   1       27.38        5.27     35.58 o 
 -28   2   1        4.15      -26.53     35.30 o 
 -27   2   1        1.93      -19.55     34.15 o 
 -26   2   1       81.99      -15.25     50.36 o 
 -25   2   1        7.57      -41.91     29.55 o 
 -24   2   1       47.24      -24.85     27.04 o 
 -23   2   1       93.81       77.64     28.12 o 
 -22   2   1       84.15       21.71     19.76 o 
 -21   2   1       30.92        1.28     18.07 o 
 -20   2   1       82.16       58.91     24.47 o 
 -19   2   1        5.23        4.51     16.67 o 
 -18   2   1     1132.44     1012.43     38.25 o 
 -17   2   1      431.05      397.23     22.81 o 
 -16   2   1       27.22       18.32     12.20 o 
 -15   2   1       23.46       44.04     11.36 o 
 -14   2   1      409.99      318.13     20.44 o 
 -13   2   1       51.70       89.39     11.44 o 
 -12   2   1    21683.34    22039.92    380.38 o 
 -11   2   1      128.23      190.02     17.86 o 
 -10   2   1      147.29      279.48     37.72 o 
  -9   2   1      176.79      242.43     18.18 o 
  -8   2   1      233.80      195.41     13.93 o 
  -7   2   1    23640.21    24149.30    472.13 o 
  -6   2   1     4407.84     5531.10    178.47 o 
  -5   2   1   100788.68   102944.87   3159.26 o 
  -4   2   1     5485.66     5204.80    233.98 o 
  -3   2   1    15572.97    16670.09    728.62 o 
  -2   2   1     1530.91     2164.59    103.59 o 
  -1   2   1     4735.20     3924.05    103.93 o 
   0   2   1     2054.74     2249.67     62.60 o 
   1   2   1      268.59      242.63     47.08 o 
   2   2   1     1837.16     2000.62     95.10 o 
   3   2   1    35557.68    36448.88   1581.38 o 
   4   2   1    20799.31    20869.12    527.79 o 
   5   2   1   167518.13   181168.70   3488.79 o 
   6   2   1      144.99      271.07     24.76 o 
   7   2   1     2676.05     2690.73     72.44 o 
   8   2   1        6.88       12.64      8.25 o 
   9   2   1     1784.67     1567.87     83.07 o 
  10   2   1    10380.33    10500.47    450.44 o 
  11   2   1      701.76      853.86     28.29 o 
  12   2   1      697.69      630.24     23.40 o 
  13   2   1      259.03      214.58     13.93 o 
  14   2   1      976.26     1016.25     30.76 o 
  15   2   1      650.85      659.64     65.14 o 
  16   2   1       15.14       42.91     14.06 o 
  17   2   1     1169.02     1146.52     66.72 o 
  18   2   1      260.17      187.75     20.17 o 
  19   2   1       51.43       43.06     18.28 o 
  20   2   1     1487.99     1503.00     85.57 o 
  21   2   1       44.81       23.60     21.72 o 
  22   2   1        0.85       -5.51     34.81 o 
  23   2   1        7.02      -18.63     26.77 o 
  24   2   1       11.83      -16.54     28.89 o 
  25   2   1        0.37      -21.56     31.93 o 
  26   2   1      242.71      209.09     36.78 o 
  27   2   1      140.59      165.74     36.80 o 
  28   2   1       12.68      -73.16     46.52 o 
  29   2   1       18.23      -53.65     49.14 o 
 -29   3   1        4.55      -20.04     65.52 o 
 -28   3   1        1.37       27.37     60.93 o 
 -27   3   1       83.53      -71.41     56.16 o 
 -26   3   1        7.73       32.63     57.91 o 
 -25   3   1        3.64      -41.94     49.20 o 
 -24   3   1        6.77       35.10     27.37 o 
 -23   3   1      163.20      164.05     31.12 o 
 -22   3   1      174.93      155.21     37.63 o 
 -21   3   1      149.43      161.99     28.87 o 
 -20   3   1       13.68        6.35     21.38 o 
 -19   3   1       24.62      -11.40     22.83 o 
 -18   3   1     2548.34     2842.46     77.52 o 
 -17   3   1      108.95      114.61     20.91 o 
 -16   3   1      187.80      143.30     20.41 o 
 -15   3   1      341.58      378.37     26.18 o 
 -14   3   1      291.37      297.17     21.52 o 
 -13   3   1     6538.43     6916.40    128.17 o 
 -11   3   1     1773.24     1546.00     49.57 o 
 -10   3   1     3620.00     3493.82     81.55 o 
  -9   3   1     1624.91     1851.95    132.90 o 
  -8   3   1     3562.94     4004.34    122.12 o 
  -7   3   1        1.06       46.80     21.67 o 
  -6   3   1     2043.68     1771.39     67.14 o 
  -5   3   1    10317.91     8505.86    378.81 o 
  -4   3   1     2441.81     3049.46    145.44 o 
  -3   3   1     2883.45     2997.57    143.99 o 
  -2   3   1     6456.21     6171.41    320.23 o 
  -1   3   1    10958.51    10518.26    270.92 o 
   0   3   1     1691.14     1592.74     62.43 o 
   1   3   1     5333.60     4669.79    139.00 o 
   2   3   1      312.03      262.58     42.43 o 
   3   3   1    18645.64    20529.08   1801.34 o 
   4   3   1      636.57      504.23     36.94 o 
   5   3   1     1135.68     1175.83     37.70 o 
   6   3   1      229.75      163.54     41.14 o 
   7   3   1    37673.57    40043.60   1096.81 o 
   8   3   1       29.47       40.14     12.14 o 
   9   3   1      954.69     1178.87     58.44 o 
  10   3   1     3739.08     3505.19     68.98 o 
  11   3   1     4997.21     5801.98    107.74 o 
  12   3   1      478.70      590.24     26.58 o 
  13   3   1      349.33      531.29     31.74 o 
  14   3   1      604.77      704.05     34.87 o 
  15   3   1      833.63      750.01     37.56 o 
  16   3   1     2013.75     2059.97     60.14 o 
  17   3   1       79.04       38.56     20.30 o 
  18   3   1       61.72       21.25     25.19 o 
  19   3   1        2.82       12.31     22.40 o 
  20   3   1      591.30      760.41     79.78 o 
  21   3   1       68.38       68.09     38.86 o 
  22   3   1       88.40      129.17     28.98 o 
  23   3   1       35.32       44.76     53.65 o 
  24   3   1        9.22      -22.62     51.97 o 
  25   3   1      168.11      120.88     62.35 o 
  26   3   1       61.73       62.32     58.31 o 
  27   3   1       10.80       26.18     59.38 o 
  28   3   1        0.34        3.04     51.14 o 
  29   3   1       66.10        3.72     37.06 o 
 -29   4   1      101.16      107.27     73.11 o 
 -28   4   1       26.82      -20.66     57.48 o 
 -27   4   1        3.60        8.62     30.58 o 
 -26   4   1      230.74      228.75     36.05 o 
 -25   4   1      312.13      268.01     33.99 o 
 -24   4   1      233.35      223.99     27.49 o 
 -23   4   1      397.33      406.46     31.66 o 
 -22   4   1      684.06      836.65     55.90 o 
 -21   4   1      188.50      126.40     21.00 o 
 -20   4   1       23.35        5.25     17.87 o 
 -19   4   1        2.37      -37.13     21.14 o 
 -18   4   1       18.45      -12.58     22.58 o 
 -17   4   1       21.20        3.75     24.03 o 
 -16   4   1      310.11      332.60     28.93 o 
 -15   4   1       29.32       45.50     16.97 o 
 -14   4   1     1325.45     1259.46     45.42 o 
 -13   4   1     1656.61     1705.85     51.05 o 
 -12   4   1     2070.50     1937.23     76.63 o 
 -11   4   1    14179.09    14347.25    287.84 o 
 -10   4   1     2923.64     2734.66     80.13 o 
  -9   4   1     2859.52     2825.58     87.92 o 
  -8   4   1     2193.13     2122.92    123.93 o 
  -7   4   1    17553.93    18157.53    798.22 o 
  -6   4   1     1815.66     2004.83    105.81 o 
  -5   4   1      447.77      368.38     45.98 o 
  -4   4   1     5486.85     5895.33    196.61 o 
  -3   4   1     9163.58     8584.41    225.68 o 
  -2   4   1     2447.48     2374.22     71.86 o 
  -1   4   1     1187.27     1060.03     39.87 o 
   0   4   1     1649.92     1402.43     48.20 o 
   1   4   1      621.78      484.62     33.27 o 
   2   4   1     2498.09     2462.59     73.73 o 
   3   4   1      222.65      206.71     23.25 o 
   4   4   1      334.38      320.38     40.49 o 
   5   4   1     1271.55     1296.63     54.80 o 
   6   4   1      979.37     1151.74     40.26 o 
   7   4   1     2590.02     3219.67    237.13 o 
   8   4   1     1125.61     1411.19    149.75 o 
   9   4   1    16891.22    16497.64    394.91 o 
  10   4   1     1707.44     1391.54     77.50 o 
  11   4   1     1703.01     2016.53     76.38 o 
  12   4   1      767.78      664.25     41.93 o 
  13   4   1     2573.16     2464.95     66.42 o 
  14   4   1      332.24      331.67     29.33 o 
  15   4   1      969.24      967.91     42.37 o 
  16   4   1      149.78      186.80     19.20 o 
  17   4   1       42.25       46.92     19.60 o 
  18   4   1       93.37      120.85     22.79 o 
  19   4   1        9.56       -2.74     22.72 o 
  20   4   1       96.26       67.01     25.59 o 
  21   4   1      260.78      263.53     26.71 o 
  22   4   1       52.70       99.91     26.58 o 
  23   4   1      170.21      172.66     26.98 o 
  24   4   1      242.71      247.48     76.65 o 
  25   4   1      169.29      110.73     36.13 o 
  26   4   1      118.94       38.46     34.84 o 
  27   4   1       28.64       19.42     37.51 o 
  28   4   1       65.62       57.82     36.41 o 
 -28   5   1       29.50      -38.27     64.48 o 
 -27   5   1       43.03       89.68     68.07 o 
 -26   5   1       53.17      139.88     36.58 o 
 -25   5   1       67.59      108.36     71.04 o 
 -24   5   1        9.87       13.62     45.25 o 
 -23   5   1       29.65       40.62     32.18 o 
 -22   5   1       55.38       43.76     29.14 o 
 -21   5   1      496.37      611.45     76.81 o 
 -20   5   1        1.38      -10.35     25.16 o 
 -19   5   1        4.86      -41.83     23.36 o 
 -18   5   1       28.12       30.10     24.59 o 
 -17   5   1     4576.35     4413.47    129.62 o 
 -16   5   1       58.68        4.88     24.34 o 
 -15   5   1        6.23       70.05     22.30 o 
 -14   5   1       22.94       56.37     20.70 o 
 -13   5   1      172.32      129.05     22.72 o 
 -12   5   1      145.09      115.99     19.37 o 
 -11   5   1     5390.75     5905.26    176.20 o 
 -10   5   1      485.29      516.75     36.89 o 
  -9   5   1     1030.14      970.30     87.11 o 
  -7   5   1    15221.13    14891.92    662.76 o 
  -6   5   1      105.11      168.27     28.82 o 
  -5   5   1     7640.16     8147.54    581.94 o 
  -4   5   1     3445.79     3182.31     97.13 o 
  -3   5   1      581.08      608.53     47.43 o 
  -2   5   1     1093.40      784.09     87.89 o 
  -1   5   1      743.19      709.51     41.08 o 
   0   5   1        0.31       -7.09     11.63 o 
   1   5   1       33.59      120.56     18.01 o 
   2   5   1      173.77      232.25     49.63 o 
   3   5   1     5475.92     6963.20    409.01 o 
   4   5   1      408.16      336.09     38.49 o 
   5   5   1     7095.21     6625.29    250.50 o 
   6   5   1        0.36       71.56     14.42 o 
   7   5   1     1693.73     1741.68     65.86 o 
   8   5   1        3.24       70.70     16.76 o 
   9   5   1    16910.29    16423.49    371.98 o 
  10   5   1     3591.79     3535.80    101.56 o 
  11   5   1        3.41       29.49     16.57 o 
  12   5   1      503.37      441.46     55.65 o 
  13   5   1        5.32       15.36     18.76 o 
  14   5   1      263.05      234.88     27.18 o 
  15   5   1      168.04      164.17     33.79 o 
  16   5   1      260.98      259.96     44.89 o 
  17   5   1      180.28      172.34     29.58 o 
  18   5   1      346.04      300.13     42.38 o 
  19   5   1      387.81      399.66     65.94 o 
  20   5   1      278.96      332.58     36.99 o 
  21   5   1      628.89      862.74    102.93 o 
  22   5   1        7.40       31.88     29.26 o 
  23   5   1        8.50       47.14     41.90 o 
  24   5   1       27.33       91.27     89.34 o 
  25   5   1      101.34      248.04    117.38 o 
  26   5   1       34.55       24.21     65.11 o 
  27   5   1      292.37      404.60     80.74 o 
 -27   6   1      219.32      257.09     49.48 o 
 -26   6   1        1.23      244.33     98.99 o 
 -25   6   1       62.25      209.14     67.73 o 
 -24   6   1        5.12       79.57     43.04 o 
 -23   6   1        6.24       53.88     44.03 o 
 -22   6   1       29.40       14.09     42.85 o 
 -21   6   1        8.83        6.02     38.41 o 
 -20   6   1       21.07       28.30     40.78 o 
 -19   6   1       28.73      -42.59     37.13 o 
 -18   6   1      128.25      149.85     47.20 o 
 -17   6   1      227.89      218.77     49.88 o 
 -16   6   1      123.57      138.77     47.00 o 
 -15   6   1      570.02      393.44     56.86 o 
 -14   6   1      270.19      426.18     58.43 o 
 -13   6   1        0.74       22.04     35.51 o 
 -12   6   1        0.52       17.65     27.38 o 
 -11   6   1        1.02       63.04     37.08 o 
 -10   6   1       84.20       94.81     40.20 o 
  -9   6   1      606.86      658.10     66.01 o 
  -8   6   1       33.43        8.03     28.55 o 
  -7   6   1     1245.62     1321.89     54.79 o 
  -6   6   1      136.88       90.96     19.43 o 
  -5   6   1      744.37      730.79     39.74 o 
  -4   6   1       90.30       90.92     18.61 o 
  -3   6   1     1585.24     1460.52     48.32 o 
  -2   6   1      303.75      262.33     23.07 o 
  -1   6   1      375.82      494.01     52.69 o 
   0   6   1      334.80      381.80     25.45 o 
   1   6   1      578.23      564.71     30.52 o 
   2   6   1      218.78      168.28     20.76 o 
   3   6   1     1248.96     1255.51     43.62 o 
   4   6   1      153.93      100.11     18.97 o 
   5   6   1      295.45      310.91     27.05 o 
   6   6   1      104.77      113.83     38.89 o 
   7   6   1     2098.62     2093.96    115.07 o 
   8   6   1       23.67      -17.31     25.06 o 
   9   6   1       28.32       84.59     30.78 o 
  11   6   1       10.35       33.43     28.95 o 
  12   6   1      222.90      305.11     47.59 o 
  13   6   1     2179.40     2115.11    112.35 o 
  14   6   1       68.12      105.63     66.67 o 
  15   6   1     3340.59     2946.73    134.26 o 
  16   6   1      579.81      736.26    144.37 o 
  17   6   1     1101.27     1102.49     85.84 o 
  18   6   1      188.31      209.80     48.00 o 
  19   6   1       34.68       64.09     39.07 o 
  20   6   1        6.87        7.98     37.54 o 
  21   6   1      113.92      134.34     47.33 o 
  22   6   1        0.13       29.35     42.56 o 
  23   6   1      281.23      328.56     53.45 o 
  24   6   1       23.47      119.54    134.24 o 
  25   6   1       81.83      118.56    202.68 o 
  26   6   1       10.75      104.42    157.08 o 
 -26   7   1       19.03       42.37     54.67 o 
 -25   7   1      141.79      363.79    109.83 o 
 -24   7   1       58.92       60.54     58.27 o 
 -23   7   1        0.95        0.72    121.62 o 
 -22   7   1       46.38       55.06     55.17 o 
 -21   7   1       64.40       39.05     80.89 o 
 -20   7   1        0.00       29.08     41.26 o 
 -19   7   1      105.32      175.58     72.49 o 
 -18   7   1      240.31      352.54     57.75 o 
 -17   7   1      821.50      804.67     76.40 o 
 -16   7   1       11.17       60.56     43.51 o 
 -15   7   1        0.19       -7.01     40.04 o 
 -14   7   1      244.64      283.32     73.53 o 
 -13   7   1      440.73      471.88     92.08 o 
 -12   7   1        0.28      -14.18     36.75 o 
 -10   7   1      693.55      578.53     77.22 o 
  -9   7   1      360.66      388.91     56.15 o 
  -8   7   1      468.44      516.06     68.71 o 
  -7   7   1     2810.29     2527.50     89.21 o 
  -6   7   1       93.30       86.29     26.03 o 
  -5   7   1       10.17       15.61     23.13 o 
  -4   7   1      512.70      424.78     35.67 o 
  -3   7   1      370.29      321.89     25.70 o 
  -2   7   1      105.52      103.74     18.34 o 
  -1   7   1      368.40      246.03     35.91 o 
   0   7   1     1072.33      987.41     41.50 o 
   1   7   1     1665.69     1792.44     58.40 o 
   2   7   1      216.75      218.74     22.18 o 
   3   7   1      148.95      142.07     19.99 o 
   4   7   1      285.64      306.90     26.12 o 
   5   7   1     2506.34     2456.36     73.51 o 
   6   7   1        0.53       -8.76     14.15 o 
   7   7   1     1141.57     1195.28     85.60 o 
   8   7   1      286.68      224.31     40.47 o 
   9   7   1      248.60      235.02     43.07 o 
  11   7   1     1383.76     1308.08     87.37 o 
  12   7   1      542.45      624.96    139.04 o 
  13   7   1      203.88      195.02     45.60 o 
  14   7   1      132.95      170.86     45.91 o 
  15   7   1      122.56       90.92     41.39 o 
  16   7   1      524.69      578.61     66.38 o 
  17   7   1       84.59       93.74     76.95 o 
  18   7   1      100.09      115.27     43.48 o 
  19   7   1       36.05       15.96     40.77 o 
  20   7   1       18.65       84.92     49.83 o 
  21   7   1     1173.88     1323.61     96.29 o 
  22   7   1      215.12      470.33     67.17 o 
  23   7   1       38.56      142.22     52.59 o 
  24   7   1        0.92       82.65     77.04 o 
  25   7   1        0.71       -6.94     78.39 o 
 -24   8   1        7.09      121.88     60.62 o 
 -23   8   1      236.14      293.84     65.44 o 
 -22   8   1       10.47      304.96    104.47 o 
 -21   8   1        2.96      119.31     59.61 o 
 -20   8   1      173.59      296.60     60.32 o 
 -19   8   1      513.03      505.64     68.38 o 
 -18   8   1        5.98        7.21     40.72 o 
 -17   8   1      266.45      373.24     60.18 o 
 -16   8   1        9.04      -32.87     38.11 o 
 -15   8   1       75.06       76.55     42.73 o 
 -14   8   1      207.93      216.72     59.15 o 
 -13   8   1       43.36      -21.48    100.67 o 
 -12   8   1      157.67       91.16     37.44 o 
 -11   8   1      598.86      640.46     64.61 o 
 -10   8   1      116.79       86.76     58.63 o 
  -9   8   1     1167.80     1135.22     63.89 o 
  -8   8   1      202.25      192.69     49.55 o 
  -7   8   1        0.46       22.72     30.19 o 
  -6   8   1       32.99      -23.03     24.77 o 
  -5   8   1      743.74      661.90     57.95 o 
  -4   8   1      764.63      556.80     58.37 o 
  -3   8   1     3477.07     3011.95    103.11 o 
  -2   8   1       32.91       11.97     17.72 o 
  -1   8   1      147.04      137.93     21.83 o 
   0   8   1        9.35       -1.68     16.67 o 
   1   8   1     1927.41     1804.45     61.50 o 
   2   8   1       97.44      102.97     21.39 o 
   3   8   1       42.83       38.63     19.28 o 
   4   8   1      267.34      213.59     24.99 o 
   5   8   1      630.49      459.43     34.20 o 
   6   8   1      537.15      488.18     41.66 o 
   7   8   1      169.97      142.79     35.32 o 
   8   8   1       25.62      -27.60     24.79 o 
   9   8   1      530.16      493.09     57.82 o 
  10   8   1       50.90       52.79     69.16 o 
  11   8   1        5.73       28.28     31.05 o 
  12   8   1      599.90      754.59     84.04 o 
  13   8   1      812.52     1148.48     84.61 o 
  14   8   1      121.03      196.61     93.34 o 
  15   8   1        4.13       38.60     40.83 o 
  16   8   1       65.99       39.18     40.75 o 
  17   8   1      311.05      384.80     60.39 o 
  18   8   1       28.29      101.30     49.69 o 
  19   8   1      235.64      302.78     75.55 o 
  20   8   1       45.12      116.27     90.01 o 
  21   8   1      128.74      173.63    141.03 o 
  22   8   1       26.62       87.07     69.26 o 
  23   8   1      205.60      488.36    121.28 o 
 -22   9   1       10.57       64.41     91.72 o 
 -21   9   1       56.15       97.68     54.68 o 
 -20   9   1      109.82      140.74     53.76 o 
 -19   9   1      255.16      258.36     59.16 o 
 -18   9   1      296.63      319.45     60.87 o 
 -17   9   1       81.88       76.46     48.52 o 
 -16   9   1       44.62       -2.89     43.75 o 
 -15   9   1       56.36       32.56     40.79 o 
 -14   9   1       39.25       -6.46     35.90 o 
 -13   9   1       60.08       68.16     40.02 o 
 -12   9   1        3.01       -5.67     34.55 o 
 -11   9   1      208.62      128.62     43.26 o 
 -10   9   1      237.93      206.29     46.43 o 
  -9   9   1      270.32      178.19     67.44 o 
  -8   9   1      211.93      224.51     43.62 o 
  -7   9   1       55.48       64.30     30.84 o 
  -6   9   1       25.05       49.76     29.66 o 
  -5   9   1     1964.63     1710.18     76.36 o 
  -4   9   1        7.06        0.39     28.96 o 
  -3   9   1      563.11      583.96     48.58 o 
  -2   9   1      117.02      175.80     40.26 o 
  -1   9   1      329.31      337.77     32.43 o 
   0   9   1        0.31      -10.97     21.15 o 
   1   9   1       43.97       11.20     22.50 o 
   2   9   1      251.68      197.49     27.98 o 
   3   9   1     1104.03     1072.88     50.65 o 
   4   9   1        0.37       -0.47     21.01 o 
   5   9   1       12.07       -5.32     20.21 o 
   6   9   1       54.64       14.51     26.49 o 
   7   9   1      222.78      116.79     38.87 o 
   8   9   1       30.95        3.63     33.07 o 
   9   9   1      560.16      555.66     62.22 o 
  10   9   1      198.23      216.70     45.62 o 
  11   9   1        0.06       -8.80     33.49 o 
  12   9   1        0.07       27.53     36.55 o 
  13   9   1       34.77      -15.92     34.79 o 
  14   9   1       17.68       35.30     40.63 o 
  15   9   1       39.77       71.34     47.60 o 
  16   9   1       15.26       86.35     48.22 o 
  17   9   1        8.05       12.74     44.32 o 
  18   9   1      113.24      160.28     54.44 o 
  19   9   1        1.89       25.59     58.22 o 
  20   9   1        0.22       25.56     83.79 o 
  21   9   1        4.13       51.40     72.69 o 
 -20  10   1      113.67      256.38     61.27 o 
 -19  10   1        4.15       34.33     90.23 o 
 -18  10   1       46.42       78.44     59.91 o 
 -17  10   1        0.70       75.25     46.65 o 
 -16  10   1      235.32      361.23     62.69 o 
 -15  10   1       16.95       61.70     75.62 o 
 -14  10   1       26.11       13.48     48.75 o 
 -13  10   1        0.04       51.28     49.81 o 
 -12  10   1      564.66      523.95     67.56 o 
 -11  10   1      866.45      869.63     78.90 o 
 -10  10   1       23.31       42.65     39.45 o 
  -9  10   1      691.65      671.28     92.67 o 
  -8  10   1       51.41       19.72     38.02 o 
  -7  10   1      185.95      179.78     45.96 o 
  -6  10   1       69.50       78.45     32.40 o 
  -5  10   1      197.87      137.17     35.49 o 
  -4  10   1      161.09      105.35     33.26 o 
  -3  10   1       81.96       11.11     29.69 o 
  -2  10   1        4.30       10.61     27.55 o 
  -1  10   1      286.09      261.11     38.18 o 
   0  10   1      224.19      116.21     31.53 o 
   1  10   1        6.00       -5.75     21.94 o 
   2  10   1        0.95      -40.35     21.19 o 
   3  10   1      163.71      148.39     26.54 o 
   4  10   1      201.09      185.98     35.24 o 
   5  10   1       32.21       87.36     33.32 o 
   6  10   1      488.90      437.66     57.53 o 
   7  10   1        3.41       11.14     37.51 o 
   8  10   1        9.33       23.53     46.02 o 
   9  10   1       29.89       63.01     40.50 o 
  10  10   1       40.22      155.50     46.70 o 
  11  10   1       58.76      112.77    113.54 o 
  12  10   1        5.90       15.37     40.65 o 
  13  10   1      101.76       64.28     45.62 o 
  14  10   1       86.52       85.43     46.41 o 
  15  10   1      153.21      299.71     59.78 o 
  16  10   1      272.14      322.50     97.23 o 
  17  10   1        5.63       70.52     76.49 o 
  18  10   1       97.15      139.97    137.30 o 
  19  10   1       40.64      104.36    137.41 o 
 -17  11   1        0.24       54.60     50.70 o 
 -16  11   1       22.40       -1.09     44.79 o 
 -15  11   1        1.02       33.46     54.80 o 
 -14  11   1      204.29      286.84     60.55 o 
 -13  11   1        9.89       71.24    115.19 o 
 -12  11   1        0.83       47.09    104.57 o 
 -11  11   1        0.44       23.66     51.50 o 
 -10  11   1        1.91       27.39     50.01 o 
  -9  11   1        0.01       10.36     42.68 o 
  -8  11   1     1155.34     1178.30     88.04 o 
  -7  11   1       11.47      106.27     49.58 o 
  -6  11   1       42.06       66.69     44.74 o 
  -5  11   1       91.58      228.37     66.87 o 
  -4  11   1      216.40      271.02     45.40 o 
  -3  11   1       11.16      -11.04     30.44 o 
  -2  11   1        4.41       14.21     31.79 o 
  -1  11   1      164.00      101.92     35.14 o 
   0  11   1      106.86       93.14     33.63 o 
   1  11   1        8.50        3.84     29.50 o 
   2  11   1       92.25      107.21     33.90 o 
   3  11   1       63.39      109.07     48.37 o 
   4  11   1       40.07       87.37     79.91 o 
   5  11   1       21.83       59.70     52.46 o 
   6  11   1      325.55      402.29     61.06 o 
   7  11   1        3.83       54.03     47.57 o 
   8  11   1      230.35      193.38     54.33 o 
   9  11   1      174.55      167.55     51.32 o 
  10  11   1       35.27       46.89     44.66 o 
  11  11   1       48.66       60.19     45.32 o 
  12  11   1       20.00       69.61     46.19 o 
  13  11   1       80.90      179.47     77.55 o 
  14  11   1      257.63      330.21     64.74 o 
  15  11   1       26.23      115.21     51.08 o 
  16  11   1       15.89      192.90     99.67 o 
 -13  12   1       34.28      115.05     53.25 o 
 -12  12   1       38.11      103.81     50.68 o 
 -11  12   1        6.58      115.26    112.30 o 
 -10  12   1       11.44       93.51     55.45 o 
  -9  12   1       44.51       94.70     47.14 o 
  -8  12   1        8.62       34.12     44.50 o 
  -7  12   1       35.33       30.90     48.00 o 
  -6  12   1       15.96       33.67     40.66 o 
  -5  12   1        3.91       10.39     57.96 o 
  -4  12   1       31.95       18.25     49.24 o 
  -3  12   1       25.17      115.10     47.18 o 
  -2  12   1       32.88      112.86     37.68 o 
  -1  12   1        7.07       70.85     52.79 o 
   0  12   1      178.70      424.79     86.18 o 
   1  12   1        7.75      193.11     54.24 o 
   2  12   1       11.41      142.69     86.93 o 
   3  12   1       89.77      125.59     82.56 o 
   4  12   1       11.28       54.15     76.07 o 
   5  12   1       98.44      214.38     86.87 o 
   6  12   1       24.81      196.20     84.49 o 
   7  12   1        2.14      135.50     82.00 o 
   8  12   1        2.24      111.18     82.17 o 
   9  12   1       13.65      144.94     92.06 o 
  10  12   1      221.13      369.72    103.76 o 
  11  12   1        3.18      114.46     87.77 o 
  12  12   1      159.72      250.81    103.18 o 
  -6  13   1        0.28       77.83     77.63 o 
  -5  13   1        5.02      189.57     81.85 o 
  -4  13   1        1.94      239.13     85.59 o 
  -3  13   1        6.89      231.63     82.07 o 
  -2  13   1       23.56      241.38     57.85 o 
  -1  13   1       34.00      256.43     57.91 o 
   0  13   1        0.28      165.53     54.10 o 
   1  13   1        9.70      232.08    108.83 o 
   2  13   1       38.79      190.48     83.40 o 
   3  13   1       26.54       98.27     71.19 o 
   4  13   1       28.88       89.30     70.63 o 
   5  13   1       30.91      196.87     85.91 o 
 -31   0   2      262.26      222.58     66.21 o 
 -30   0   2      199.41      274.31     67.51 o 
 -29   0   2      148.44      170.60     58.21 o 
 -28   0   2     1035.92     1182.36     93.47 o 
 -27   0   2      135.24       46.34     51.41 o 
 -26   0   2      196.72      147.13     50.92 o 
 -25   0   2       69.96       23.90     41.51 o 
 -24   0   2      697.68      640.15     72.15 o 
 -23   0   2      201.72      124.83     43.01 o 
 -22   0   2      829.41      823.82     74.35 o 
 -21   0   2      177.83      180.74     40.58 o 
 -20   0   2        1.55       41.82     20.20 o 
 -19   0   2       17.04       33.60     17.07 o 
 -18   0   2      125.18      155.23     31.43 o 
 -17   0   2      161.17      271.79     62.04 o 
 -16   0   2     2289.05     2312.92     80.24 o 
 -15   0   2        4.77       19.87     13.48 o 
 -14   0   2      582.29      659.52     71.88 o 
 -13   0   2      416.84      410.42     28.76 o 
 -12   0   2      103.16       52.79     26.76 o 
 -11   0   2     4659.28     4047.16    122.25 o 
 -10   0   2      612.24      713.78     32.29 o 
  -9   0   2      715.39      775.53     36.73 o 
  -8   0   2    14326.03    15038.91    381.74 o 
  -7   0   2      202.04      198.85     13.76 o 
  -6   0   2    10889.87    10817.52    237.04 o 
  -5   0   2     2174.40     2296.96    100.97 o 
  -4   0   2     1810.45     1757.14     42.13 o 
  -3   0   2      202.40      311.63     14.31 o 
  -2   0   2     3759.08     2962.36     84.10 o 
  -1   0   2        9.12       87.08      9.74 o 
   1   0   2      507.62      620.49     36.16 o 
   2   0   2      647.21      780.98     43.94 o 
   3   0   2     8062.99     8605.56    379.56 o 
   4   0   2    16138.89    16202.96    443.76 o 
   5   0   2     1710.79     1750.55     59.76 o 
   6   0   2    25714.45    28361.87   1282.54 o 
   7   0   2       30.23       77.82     11.17 o 
   8   0   2      879.13      678.17    109.16 o 
   9   0   2      288.95      265.20     21.96 o 
  10   0   2      393.93      264.97     19.65 o 
  11   0   2     1776.27     1582.63     56.57 o 
  12   0   2      535.81      595.05     32.68 o 
  13   0   2      298.46      213.10     20.68 o 
  14   0   2     2116.82     1776.98    144.40 o 
  19   0   2      161.82      105.25     34.83 o 
  20   0   2       20.59        6.76     33.00 o 
  21   0   2      175.68      284.42     45.87 o 
  22   0   2      468.39      331.69     48.60 o 
  23   0   2       57.59       30.42     41.23 o 
  24   0   2        0.37       10.32     43.03 o 
  25   0   2       30.66      147.37     52.16 o 
  26   0   2      156.90      225.73     56.08 o 
  27   0   2      149.31      125.78     54.45 o 
  28   0   2       72.51       43.52     49.78 o 
  29   0   2      104.86      145.93     60.81 o 
 -31   1   2        0.03        0.07     34.48 o 
 -29   1   2       27.76       10.73     33.11 o 
 -28   1   2        0.39      -11.81     33.63 o 
 -27   1   2        9.98      -27.09     34.89 o 
 -26   1   2        6.35      -23.11     32.52 o 
 -25   1   2       17.33      -29.47     28.83 o 
 -24   1   2        1.32      -54.62     27.31 o 
 -23   1   2        0.01      -15.60     26.84 o 
 -22   1   2      535.25      370.84     34.49 o 
 -21   1   2      100.85       35.81     18.51 o 
 -20   1   2      197.64      252.38     60.13 o 
 -19   1   2        1.72       -3.24     18.05 o 
 -18   1   2      100.26      117.69     21.43 o 
 -17   1   2       74.06       90.25     15.15 o 
 -16   1   2        0.26       12.77     11.39 o 
 -15   1   2      977.31     1013.87     37.99 o 
 -14   1   2     2513.86     2686.48     64.03 o 
 -13   1   2       24.84       61.36     24.17 o 
 -11   1   2      326.14      327.82     18.59 o 
 -10   1   2      743.28      690.39     53.28 o 
  -9   1   2       50.99      143.99     11.13 o 
  -8   1   2     5115.37     5389.46    193.06 o 
  -7   1   2      655.37      633.22     20.98 o 
  -6   1   2    40073.68    39567.85    764.07 o 
  -5   1   2     1528.33     1628.29     36.50 o 
  -4   1   2      838.71      500.21     41.51 o 
  -3   1   2      700.47      385.88     17.56 o 
  -2   1   2      441.31     1003.33     54.18 o 
  -1   1   2      654.79      447.92     31.03 o 
   0   1   2      328.87      219.02     11.80 o 
   1   1   2      369.47      372.97     15.60 o 
   2   1   2     2466.01     1846.57     46.79 o 
   3   1   2       92.37      128.33     13.11 o 
   4   1   2    30609.07    32484.36    629.76 o 
   5   1   2     2684.53     2445.34     45.98 o 
   6   1   2     6023.07     6850.34    122.20 o 
   7   1   2     2176.50     1995.94     48.17 o 
   8   1   2     2306.66     2050.88     49.64 o 
   9   1   2     1598.75     1500.81     61.94 o 
  10   1   2        0.63       58.25     11.80 o 
  11   1   2       19.36       28.12      8.93 o 
  12   1   2     1222.36     1247.95     34.77 o 
  13   1   2      188.37      212.88     16.18 o 
  14   1   2       62.84       38.20     12.92 o 
  15   1   2      265.26      262.92     24.09 o 
  16   1   2      365.63      300.55     40.21 o 
  17   1   2      122.22       89.52     19.97 o 
  18   1   2      989.87     1056.03     46.68 o 
  19   1   2      376.23      336.42     27.57 o 
  20   1   2      187.96      186.74     28.64 o 
  21   1   2        4.94       42.58     38.92 o 
  22   1   2      101.04      128.47     34.14 o 
  23   1   2      218.82      200.97     32.73 o 
  24   1   2       15.40       -4.56     30.16 o 
  25   1   2      108.96      120.27     34.91 o 
  26   1   2        0.01      -14.33     35.53 o 
  27   1   2      135.53       99.74     36.30 o 
  28   1   2       22.65      -35.50     57.13 o 
  29   1   2       26.46        4.19     33.04 o 
 -30   2   2       24.30       -7.58     83.61 o 
 -29   2   2        0.00      -23.72     30.61 o 
 -28   2   2      102.00       62.68     47.71 o 
 -27   2   2       37.68       31.31     35.86 o 
 -26   2   2      190.24       88.62     45.21 o 
 -25   2   2        0.02        3.23     29.97 o 
 -24   2   2        9.50        3.44     27.61 o 
 -23   2   2        2.34      -30.69     18.68 o 
 -22   2   2      550.49      462.83     29.25 o 
 -21   2   2      329.72      214.00     22.93 o 
 -20   2   2      254.81      219.14     23.53 o 
 -19   2   2       33.23       46.06     21.84 o 
 -18   2   2     2260.94     2267.06     54.44 o 
 -17   2   2      975.48      843.84     32.81 o 
 -16   2   2      603.49      558.72     26.99 o 
 -15   2   2      900.37      970.57     40.62 o 
 -14   2   2     1028.72      990.05     50.09 o 
 -13   2   2     2819.84     2722.63     62.40 o 
 -12   2   2     6185.53     6447.46    117.12 o 
 -11   2   2     2013.98     2131.53     44.81 o 
 -10   2   2      535.41      659.35     31.40 o 
  -9   2   2     2791.27     2370.78     54.08 o 
  -8   2   2    18948.54    19333.70    376.89 o 
  -7   2   2      352.88      370.82     20.09 o 
  -6   2   2    96109.71   102302.07   2345.87 o 
  -5   2   2    11272.20    10316.88    324.89 o 
  -4   2   2    44105.13    47522.82   2063.51 o 
  -3   2   2       43.36       34.21     17.59 o 
  -2   2   2     2124.89     2328.49    142.67 o 
  -1   2   2     1104.52     1293.62     83.15 o 
   0   2   2     1447.83     1415.45    181.00 o 
   1   2   2      528.88      381.84     29.34 o 
   2   2   2    43155.62    41490.07   1801.04 o 
   3   2   2     2877.74     3368.45     69.57 o 
   4   2   2    47242.52    50668.95   1100.23 o 
   5   2   2     7410.25     6260.05    173.64 o 
   6   2   2    12423.61    13805.87    348.94 o 
   7   2   2      781.93      648.30     55.73 o 
   8   2   2     2908.99     2782.58     71.55 o 
   9   2   2     1206.90      976.08     36.69 o 
  10   2   2     6807.33     7418.89    211.32 o 
  11   2   2       23.26       82.60     23.28 o 
  12   2   2      533.68      546.09     22.23 o 
  13   2   2      255.69      213.73     18.25 o 
  14   2   2       76.17       53.52     12.31 o 
  15   2   2        0.27       -3.39     13.96 o 
  16   2   2     1343.02     1420.24     43.65 o 
  17   2   2     2675.35     2416.89     70.53 o 
  18   2   2       57.37       43.08     22.84 o 
  19   2   2      179.62      209.84     25.36 o 
  20   2   2      333.51      286.69     27.10 o 
  21   2   2      346.03      309.45     28.48 o 
  22   2   2       61.76       49.66     26.69 o 
  23   2   2       48.14       61.17     28.98 o 
  24   2   2        0.92      -22.06     29.28 o 
  25   2   2      154.91      126.55     34.78 o 
  26   2   2        3.66      -24.08     44.05 o 
  27   2   2       41.60        9.93     48.86 o 
  28   2   2        3.14      -57.82     48.45 o 
 -30   3   2       40.35       14.62     55.22 o 
 -29   3   2        8.43      -79.16     63.42 o 
 -28   3   2        0.81      -49.14     57.05 o 
 -27   3   2        0.46      -37.87     53.68 o 
 -26   3   2      100.62      138.05     58.82 o 
 -25   3   2       80.12       11.95     49.39 o 
 -24   3   2      385.80      342.18     50.29 o 
 -23   3   2        1.30      -23.28     18.52 o 
 -22   3   2       10.67       -9.58     18.62 o 
 -21   3   2      247.09      206.29     20.60 o 
 -20   3   2      125.01      101.39     18.00 o 
 -19   3   2      201.87      190.58     22.77 o 
 -18   3   2      146.61      153.94     22.83 o 
 -17   3   2      588.96      525.29     32.98 o 
 -16   3   2     1023.72      845.76     30.94 o 
 -15   3   2      282.06      224.38     20.38 o 
 -14   3   2      295.31      254.89     37.57 o 
 -13   3   2       43.68       43.83     12.05 o 
 -12   3   2     3117.73     3321.00    377.08 o 
 -11   3   2     9864.04     9404.74    214.01 o 
 -10   3   2       56.60      286.11     33.96 o 
  -9   3   2     1437.28     1198.79     34.12 o 
  -8   3   2    16266.47    16189.13    844.41 o 
  -7   3   2        2.84       82.29     20.73 o 
  -6   3   2      554.07      843.81     60.15 o 
  -5   3   2        1.58       35.53     21.70 o 
  -4   3   2    30540.18    31414.04   1371.25 o 
  -3   3   2       21.49       98.70     22.80 o 
  -2   3   2      128.68      275.56     46.25 o 
  -1   3   2      119.67       99.45     18.84 o 
   0   3   2     4748.93     4389.28    183.39 o 
   1   3   2     6480.90     5985.43    194.88 o 
   2   3   2    21675.47    21339.33    934.17 o 
   3   3   2       68.54      200.24     28.69 o 
   4   3   2     1464.47     1738.54     86.27 o 
   5   3   2     1429.19     1490.31     58.83 o 
   6   3   2     6759.72     6188.17    346.08 o 
   7   3   2        8.00       46.04     21.56 o 
   8   3   2      542.28      657.37     26.68 o 
   9   3   2     5128.81     5167.14    109.68 o 
  10   3   2       23.15      121.45     20.14 o 
  11   3   2      133.47       76.05     12.45 o 
  12   3   2     1468.80     1448.51     38.67 o 
  13   3   2     2797.49     2774.57     60.72 o 
  14   3   2        6.34       41.31     14.59 o 
  15   3   2     1193.86     1050.95     42.54 o 
  16   3   2        2.35       10.85     19.90 o 
  17   3   2      479.80      444.45     34.86 o 
  18   3   2      259.17      212.16     28.80 o 
  19   3   2        1.20      -32.76     29.05 o 
  20   3   2       35.45       12.41     34.43 o 
  21   3   2       59.62       84.23     36.99 o 
  22   3   2     1493.41     1577.71     82.38 o 
  23   3   2      161.35      202.72     57.05 o 
  24   3   2      239.28      301.82     64.32 o 
  25   3   2      203.91      133.80     59.14 o 
  26   3   2       15.47       50.13     56.41 o 
  27   3   2        0.02      -34.02     58.07 o 
  28   3   2       90.55       18.46     64.95 o 
 -29   4   2       80.42       93.33     68.14 o 
 -28   4   2        3.28       36.14     30.90 o 
 -27   4   2        3.85      -34.06     54.10 o 
 -26   4   2      175.92      166.96     37.14 o 
 -25   4   2      103.41       64.37     25.86 o 
 -24   4   2       26.64      -13.04     29.47 o 
 -23   4   2      132.00       74.96     21.38 o 
 -22   4   2       32.14       18.31     24.90 o 
 -21   4   2      162.93      199.41     31.33 o 
 -20   4   2       80.16       72.86     23.95 o 
 -19   4   2      151.97      143.86     25.95 o 
 -18   4   2     1006.19     1091.06     50.41 o 
 -17   4   2      872.02      915.99     64.54 o 
 -16   4   2      103.98      142.08     20.55 o 
 -15   4   2      442.41      442.78     30.18 o 
 -14   4   2     1046.51     1107.62     41.85 o 
 -13   4   2     2470.73     2630.06     67.64 o 
 -12   4   2     3754.34     3989.84    100.82 o 
 -11   4   2      259.13      258.08     34.62 o 
 -10   4   2    11795.62    11208.77    359.33 o 
  -9   4   2     1637.82     1777.70     74.89 o 
  -8   4   2    12252.37    16140.64    713.26 o 
  -7   4   2     2303.84     2148.93    114.56 o 
  -6   4   2     2264.02     2467.24    128.21 o 
  -5   4   2      480.14      649.78     59.83 o 
  -4   4   2      515.33      643.93     59.46 o 
  -3   4   2     2115.53     2073.68    112.28 o 
  -2   4   2      196.62      180.77     31.77 o 
  -1   4   2      310.75      257.20     25.34 o 
   0   4   2      963.40      816.41     42.89 o 
   1   4   2     5465.15     4915.85    274.23 o 
   2   4   2       93.76      172.62     21.02 o 
   3   4   2     6872.75     6555.86    231.95 o 
   4   4   2     2727.40     3042.49    146.96 o 
   5   4   2     1033.33     1164.20     47.35 o 
   6   4   2     6314.55     6373.38    221.38 o 
   7   4   2     8321.13     8983.79    172.99 o 
   8   4   2    12537.83    12246.65    341.82 o 
   9   4   2       94.08      156.62     23.85 o 
  10   4   2     5951.02     5825.57    151.70 o 
  11   4   2      956.21     1026.04     51.13 o 
  12   4   2      495.62      528.83     45.65 o 
  13   4   2     1394.95     1323.64     53.43 o 
  14   4   2     1098.89     1177.10     37.16 o 
  15   4   2      165.15      178.35     35.25 o 
  16   4   2      154.36      149.05     21.02 o 
  17   4   2      265.58      293.43     24.84 o 
  18   4   2       21.28       28.13     19.02 o 
  19   4   2       13.49      -14.71     22.60 o 
  20   4   2       77.46       73.15     36.04 o 
  21   4   2       34.98       30.11     26.76 o 
  22   4   2      199.74      200.49     31.61 o 
  23   4   2      210.55      209.06     41.69 o 
  24   4   2      161.70      162.22     38.19 o 
  25   4   2       37.22       30.34     42.25 o 
  26   4   2        7.24      -20.15     40.29 o 
  27   4   2       86.90       91.52     38.79 o 
 -28   5   2       20.86      -99.95     63.09 o 
 -27   5   2       73.95      104.49     39.49 o 
 -26   5   2        1.15       -3.16     31.37 o 
 -25   5   2        0.40        1.10     30.21 o 
 -24   5   2        1.89       13.96     33.10 o 
 -23   5   2      122.73       90.75     32.28 o 
 -22   5   2      213.47      181.84     34.59 o 
 -21   5   2      154.26      209.82     34.30 o 
 -20   5   2        4.40      -42.80     32.08 o 
 -19   5   2      911.27      872.83    106.10 o 
 -18   5   2       15.17       -3.99     24.44 o 
 -17   5   2      275.93      206.00     40.08 o 
 -16   5   2      468.26      448.63     50.49 o 
 -15   5   2      352.28      329.94     42.02 o 
 -14   5   2     1335.23     1158.91     51.17 o 
 -13   5   2     2420.18     2490.11     80.16 o 
 -12   5   2      907.33      888.14     56.51 o 
 -11   5   2        6.17        7.04     20.66 o 
 -10   5   2     2840.74     2867.21     93.75 o 
  -9   5   2      963.34     1005.23     75.83 o 
  -8   5   2      816.74      640.77     62.01 o 
  -7   5   2     1056.46      868.67     69.48 o 
  -6   5   2     4065.77     4405.54    204.36 o 
  -5   5   2      958.79      972.61     53.42 o 
  -4   5   2     1091.06     1042.33     57.67 o 
  -3   5   2      181.86      129.33     35.92 o 
  -2   5   2     1903.62     1635.28    203.88 o 
  -1   5   2      276.04      387.85     34.07 o 
   0   5   2      755.04      662.32     75.92 o 
   1   5   2       23.01       -1.73     17.99 o 
   2   5   2      490.79      416.57     39.59 o 
   3   5   2     1447.01     1397.91     86.96 o 
   4   5   2     1170.67      912.66     47.76 o 
   5   5   2        7.47       17.51     12.81 o 
   6   5   2     1093.51     1151.94    128.80 o 
   7   5   2     4649.65     4747.20    130.97 o 
   8   5   2     1352.37     1347.69     75.43 o 
   9   5   2       72.38       27.42     16.19 o 
  10   5   2       65.70       91.76     27.23 o 
  11   5   2      148.19      225.69     33.28 o 
  12   5   2     1049.52      920.41     47.16 o 
  13   5   2      517.56      554.66     40.65 o 
  14   5   2      160.17      149.39     47.07 o 
  15   5   2      290.82      213.71     42.86 o 
  16   5   2      753.56      738.10     48.36 o 
  17   5   2      512.65      367.12     35.84 o 
  18   5   2      198.97      263.55     33.72 o 
  19   5   2       44.89       33.45     26.24 o 
  20   5   2       12.39       25.53     28.55 o 
  21   5   2      118.32       36.65     72.60 o 
  22   5   2      103.29       63.70     68.82 o 
  23   5   2       26.01       40.54     68.05 o 
  24   5   2       74.74      147.19    120.28 o 
  25   5   2      246.15      258.92     70.91 o 
  26   5   2       36.33      145.99     70.68 o 
  27   5   2       15.76       52.13     67.30 o 
 -27   6   2       37.54       85.39    108.19 o 
 -26   6   2        0.19       33.66    102.24 o 
 -25   6   2       90.00      142.24     50.09 o 
 -24   6   2       29.16       13.47     60.45 o 
 -23   6   2        2.04       47.90     46.06 o 
 -22   6   2      794.46      902.85     79.05 o 
 -21   6   2      215.10      239.79     52.98 o 
 -20   6   2      294.20      274.19     54.17 o 
 -19   6   2        0.20      -39.24     36.30 o 
 -18   6   2      766.23      664.63     69.89 o 
 -17   6   2      633.32      395.33     72.85 o 
 -16   6   2     1485.57     1433.98     92.01 o 
 -15   6   2     3837.61     3773.02    161.35 o 
 -14   6   2      281.84      301.54     63.84 o 
 -13   6   2        4.63       85.33     35.73 o 
 -12   6   2        9.23       13.28     27.06 o 
 -11   6   2      441.30      484.61     58.32 o 
 -10   6   2      211.29      183.55     47.15 o 
  -9   6   2       36.60       82.65     39.62 o 
  -8   6   2      256.69      204.40     42.70 o 
  -7   6   2      836.12      866.83     45.11 o 
  -6   6   2      348.55      312.97     28.70 o 
  -5   6   2     1085.27      982.46     47.00 o 
  -4   6   2        4.37       28.15     16.17 o 
  -3   6   2     2059.03     1980.25    122.55 o 
  -2   6   2     1517.52     1537.80     58.78 o 
  -1   6   2       27.09       15.72     12.16 o 
   0   6   2     2628.95     2484.74     70.15 o 
   1   6   2    10226.61     9865.94    228.49 o 
   2   6   2       46.61       18.29     12.18 o 
   3   6   2      613.56      583.47     45.58 o 
   4   6   2        0.29       13.15     15.15 o 
   5   6   2      593.61      528.34     67.99 o 
   6   6   2      801.34      773.84     62.08 o 
   7   6   2      594.91      477.53     49.43 o 
   8   6   2      888.22      941.53    137.57 o 
   9   6   2      250.27      249.43     33.38 o 
  10   6   2      320.84      239.66     39.51 o 
  11   6   2      473.18      429.42     50.85 o 
  12   6   2      344.85      407.71     67.58 o 
  13   6   2     6738.84     6994.71    492.80 o 
  14   6   2     3376.84     3322.41    250.98 o 
  15   6   2        1.22       95.28     41.57 o 
  16   6   2      480.72      546.57    142.47 o 
  17   6   2      120.35      177.34     72.07 o 
  18   6   2      350.14      492.66     60.18 o 
  19   6   2      109.35      190.08     45.94 o 
  20   6   2       42.23       34.32     30.10 o 
  21   6   2        8.32       48.94     86.54 o 
  22   6   2       28.01       54.12     80.56 o 
  23   6   2      209.22      367.25    143.48 o 
  24   6   2        1.69       58.59    132.27 o 
  25   6   2       50.77       56.77    121.71 o 
 -26   7   2       16.56       21.40     39.48 o 
 -25   7   2       76.95       55.25     47.41 o 
 -24   7   2      289.57      294.07     98.28 o 
 -23   7   2        0.64      -23.72     57.12 o 
 -22   7   2      103.64      163.26     75.98 o 
 -21   7   2      304.23      469.17    103.48 o 
 -20   7   2        7.21      -19.99     49.75 o 
 -19   7   2      489.37      516.95     65.61 o 
 -18   7   2      441.80      309.37     55.72 o 
 -17   7   2      221.00      324.53     56.27 o 
 -16   7   2      490.60      457.68     61.02 o 
 -15   7   2      472.81      558.11     64.03 o 
 -14   7   2       33.78       11.42     36.61 o 
 -13   7   2      110.04       92.47     69.37 o 
 -10   7   2        4.04       27.81     44.52 o 
  -9   7   2      359.52      364.80     58.07 o 
  -8   7   2      234.29      174.80     53.33 o 
  -7   7   2      978.51      911.83     51.97 o 
  -6   7   2      575.09      518.19     43.66 o 
  -5   7   2      442.51      445.73     37.83 o 
  -4   7   2     1455.34     1452.73     61.71 o 
  -3   7   2      383.79      369.95     34.06 o 
  -2   7   2        1.16       26.67     19.31 o 
  -1   7   2        0.76      -10.79     17.01 o 
   0   7   2      265.96      312.63     44.53 o 
   1   7   2     3554.48     3364.99     92.11 o 
   2   7   2      572.22      585.81     34.63 o 
   3   7   2      383.86      317.36     26.60 o 
   4   7   2      133.34      118.82     21.31 o 
   5   7   2     1502.51     1407.30     50.87 o 
   6   7   2       45.80       28.45     18.57 o 
   7   7   2      858.87      723.07     66.10 o 
   8   7   2       42.12       59.03     31.02 o 
  11   7   2     1496.34     1661.07    115.24 o 
  12   7   2      735.46      894.33     97.77 o 
  13   7   2     1812.15     2117.65    144.21 o 
  14   7   2     1419.93     1235.83     85.71 o 
  15   7   2      108.09       21.40     38.79 o 
  16   7   2       13.78        9.70     38.98 o 
  17   7   2      178.32      103.86     43.22 o 
  18   7   2       19.64       18.69     65.53 o 
  19   7   2       58.99       81.88     47.78 o 
  20   7   2        7.47      139.14     93.00 o 
  21   7   2       19.60      221.92     94.90 o 
  22   7   2        4.11      188.75     92.45 o 
  23   7   2      102.69      196.75     85.92 o 
  24   7   2        1.96      106.05     81.40 o 
 -24   8   2      429.85      468.83     71.06 o 
 -23   8   2       89.08      228.96    120.25 o 
 -22   8   2      154.05      127.90     96.53 o 
 -21   8   2       24.82       53.87     49.38 o 
 -20   8   2      117.20      139.50     54.98 o 
 -19   8   2       79.60      104.37     51.34 o 
 -18   8   2       40.48       68.07     64.12 o 
 -17   8   2      171.31      306.51     56.36 o 
 -16   8   2      107.57       48.02     42.09 o 
 -15   8   2      194.48      107.89     45.77 o 
 -14   8   2       78.29       40.54     38.78 o 
 -13   8   2       57.51       -2.99     96.11 o 
 -12   8   2        1.42        1.28     41.46 o 
 -11   8   2      253.21      222.48     44.39 o 
 -10   8   2        0.26       35.94     34.42 o 
  -9   8   2     1806.15     1628.26     96.17 o 
  -8   8   2     1552.08     1329.85    150.54 o 
  -7   8   2     1929.89     1951.44     82.56 o 
  -6   8   2      384.98      334.61     37.65 o 
  -5   8   2      252.58      179.49     31.39 o 
  -4   8   2     2160.05     2043.18     80.72 o 
  -3   8   2        0.02       22.13     28.58 o 
  -2   8   2        1.47        8.18     21.35 o 
  -1   8   2      498.86      562.90     51.12 o 
   0   8   2       57.47       53.09     23.08 o 
   1   8   2      577.62      559.88     36.91 o 
   2   8   2      707.06      698.18     52.61 o 
   3   8   2      628.53      556.34     36.72 o 
   4   8   2     1595.72     1513.64     62.25 o 
   5   8   2     1499.12     1387.38     55.17 o 
   6   8   2       45.84       60.32     22.94 o 
   7   8   2      441.50      383.88     29.49 o 
   8   8   2      641.71      583.56     82.08 o 
   9   8   2      296.31      296.79     90.73 o 
  10   8   2       55.71        1.22     40.41 o 
  11   8   2        3.21       -1.05     48.30 o 
  12   8   2       23.99       27.03     37.73 o 
  13   8   2      356.39      422.56     58.88 o 
  14   8   2       19.13       62.90     39.53 o 
  15   8   2      103.07      165.47     46.19 o 
  16   8   2      157.69      243.26     52.51 o 
  17   8   2        1.10       95.66     53.78 o 
  18   8   2       78.10       57.61     51.72 o 
  19   8   2        6.40       97.18     92.03 o 
  20   8   2       14.39      138.77     93.81 o 
  21   8   2      266.90      586.22    125.60 o 
  22   8   2       55.50      316.94    111.33 o 
  23   8   2       78.73      366.94    114.21 o 
 -23   9   2        8.66       52.19    129.19 o 
 -22   9   2       79.74      100.26     47.50 o 
 -21   9   2        2.59       76.13     89.44 o 
 -20   9   2      581.00      529.89     73.18 o 
 -19   9   2      283.48      404.13    109.08 o 
 -18   9   2        1.65       32.81     47.30 o 
 -17   9   2      155.37      103.66     50.87 o 
 -16   9   2       14.60       10.57     43.36 o 
 -15   9   2       81.60       46.64     41.47 o 
 -14   9   2        0.01      -32.19     35.29 o 
 -13   9   2       46.07       20.30     36.54 o 
 -12   9   2       20.89        5.35     36.34 o 
 -11   9   2      447.35      436.13     57.74 o 
 -10   9   2        4.29       -4.88     34.94 o 
  -9   9   2      100.41      100.15     39.93 o 
  -8   9   2       21.65       33.25     29.93 o 
  -7   9   2       19.22        2.14     28.76 o 
  -6   9   2       50.09       61.09     31.52 o 
  -5   9   2       15.69       13.92     29.94 o 
  -4   9   2     1530.46     1099.99     78.41 o 
  -3   9   2     1768.77     1649.35     74.36 o 
  -2   9   2      331.53      258.62     69.97 o 
  -1   9   2        1.16       -9.88     24.72 o 
   0   9   2     1588.86     1570.79     71.59 o 
   1   9   2      345.13      382.72     62.97 o 
   2   9   2     1471.09     1275.26     63.67 o 
   3   9   2      496.92      546.46     39.53 o 
   4   9   2       44.47       40.33     20.91 o 
   5   9   2      241.53      189.29     26.02 o 
   6   9   2      203.31      238.10     26.67 o 
   7   9   2        0.78      -16.41     30.99 o 
   8   9   2       14.35       11.19     51.45 o 
   9   9   2      114.28      173.27     43.17 o 
  10   9   2      400.80      410.63     55.71 o 
  11   9   2       31.46       86.72     38.53 o 
  12   9   2       76.18       98.36     41.15 o 
  13   9   2       77.67       79.25     42.01 o 
  14   9   2       70.79      108.56     47.04 o 
  15   9   2        0.79       27.43     44.45 o 
  16   9   2       34.60       44.44     47.71 o 
  17   9   2      121.40      303.44    101.39 o 
  18   9   2      328.93      468.26    116.67 o 
  19   9   2        0.27      108.66    100.93 o 
  20   9   2        0.02       19.78     72.99 o 
  21   9   2        2.71      223.23     91.00 o 
 -20  10   2       23.38        2.82    109.22 o 
 -19  10   2        8.37       44.02     51.06 o 
 -18  10   2       63.66       82.15     86.09 o 
 -17  10   2       88.33      156.16     87.17 o 
 -16  10   2       67.45       98.39     48.56 o 
 -15  10   2        0.37      -15.74     39.72 o 
 -14  10   2       37.42       17.47     42.93 o 
 -13  10   2       49.31       63.88     46.53 o 
 -12  10   2      268.97      281.49     57.61 o 
 -11  10   2       73.25       30.46     41.65 o 
 -10  10   2      140.46       98.66     44.09 o 
  -9  10   2      396.25      408.86     58.80 o 
  -8  10   2       36.75       33.26     40.72 o 
  -7  10   2       14.76       48.52     33.25 o 
  -6  10   2      574.87      437.39     47.37 o 
  -5  10   2      426.44      413.35     46.19 o 
  -4  10   2       44.60      -12.22     30.85 o 
  -3  10   2       52.02       34.28     34.42 o 
  -2  10   2        1.50       19.71     29.13 o 
  -1  10   2      154.92       87.11     31.79 o 
   0  10   2      451.87      354.20     39.87 o 
   1  10   2      165.00      144.36     31.62 o 
   2  10   2        2.51      -38.09     24.06 o 
   3  10   2        6.04      -15.19     25.46 o 
   4  10   2      312.65      267.94     40.41 o 
   5  10   2      110.39      147.88     55.14 o 
   6  10   2      260.53      261.94     82.79 o 
   7  10   2       11.85       -2.04     38.51 o 
   8  10   2      195.42      150.01     46.19 o 
   9  10   2        5.81       31.57     39.94 o 
  10  10   2      405.36      466.83     64.34 o 
  11  10   2       64.60      113.79     49.39 o 
  12  10   2       18.41      102.54     72.97 o 
  13  10   2      129.60      219.39     87.92 o 
  14  10   2      185.42      259.97     92.49 o 
  15  10   2       36.70      138.65     91.71 o 
  16  10   2       77.83      244.23    101.42 o 
  17  10   2       22.59      208.77    105.97 o 
  18  10   2       92.02      275.07    108.80 o 
 -17  11   2      146.92      209.28     76.93 o 
 -16  11   2      126.83      168.01     54.15 o 
 -15  11   2       92.94       99.10     51.53 o 
 -14  11   2      207.90      217.74     55.97 o 
 -13  11   2        0.07       60.75     59.03 o 
 -12  11   2       95.94      101.59     50.17 o 
 -11  11   2       16.58       67.32     42.99 o 
 -10  11   2       52.21       81.69     45.62 o 
  -9  11   2      129.93      210.86     54.93 o 
  -8  11   2       33.50       59.17     70.30 o 
  -7  11   2        1.30       44.80     43.01 o 
  -6  11   2      295.22      401.49     49.54 o 
  -5  11   2       37.41      110.66     37.33 o 
  -4  11   2        0.34       25.94     32.99 o 
  -3  11   2        6.28       -4.32     31.00 o 
  -2  11   2       31.70      100.10     41.23 o 
  -1  11   2        5.25        0.86     30.91 o 
   0  11   2       13.46       12.53     31.09 o 
   1  11   2       17.96       13.14     29.25 o 
   2  11   2       31.38       92.73     31.73 o 
   3  11   2        4.26       50.79     42.96 o 
   4  11   2       36.49      113.03     80.94 o 
   5  11   2       85.22      149.76     83.35 o 
   6  11   2       24.50       81.26     79.25 o 
   7  11   2      272.32      213.68     90.64 o 
   8  11   2        4.91       12.09     77.80 o 
   9  11   2       16.09       84.06     79.13 o 
  10  11   2        6.21       45.98     78.70 o 
  11  11   2       12.92      108.67     80.56 o 
  12  11   2      505.29      494.50    108.05 o 
  13  11   2        0.05      132.60     94.65 o 
  14  11   2       25.82       47.43     90.72 o 
  15  11   2        7.97      126.14     94.25 o 
 -13  12   2        2.21      114.81     77.34 o 
 -12  12   2      478.63      595.88     74.59 o 
 -11  12   2        5.38       70.66     58.38 o 
 -10  12   2       54.50      152.38     53.06 o 
  -9  12   2      110.10      215.82     53.45 o 
  -8  12   2       62.94      120.50     88.42 o 
  -7  12   2       28.16       64.67     96.66 o 
  -6  12   2       15.47       59.31     43.20 o 
  -5  12   2       20.41       48.11     42.13 o 
  -4  12   2      135.50      181.63     60.95 o 
  -3  12   2        7.46       63.36     44.05 o 
  -2  12   2      170.43      224.83     42.35 o 
  -1  12   2       98.88      187.32     52.46 o 
   0  12   2      276.25      304.24     62.33 o 
   1  12   2      681.21      819.40     84.03 o 
   2  12   2       37.46      212.78     52.76 o 
   3  12   2      113.57      180.49     84.23 o 
   4  12   2       21.58      232.20     86.42 o 
   5  12   2       12.43      116.30     79.80 o 
   6  12   2       77.72      173.43     83.89 o 
   7  12   2        5.57      130.29     81.39 o 
   8  12   2       15.62      132.21     89.90 o 
   9  12   2      101.65      125.93     88.31 o 
  10  12   2      482.26      645.18    121.18 o 
  11  12   2       16.32      185.78     96.23 o 
  -6  13   2       23.88      197.36     87.36 o 
  -5  13   2        6.58       59.20     89.87 o 
  -4  13   2        9.44       53.50     54.91 o 
  -3  13   2       10.79       72.61     93.25 o 
  -2  13   2       43.61      304.85     61.22 o 
  -1  13   2        2.78      182.18     53.51 o 
   0  13   2      161.69      393.11     79.38 o 
   1  13   2       10.11      208.66     88.00 o 
   2  13   2        9.63      117.49     77.16 o 
   3  13   2        1.33      317.63     96.23 o 
   4  13   2       12.70      163.12     76.83 o 
 -31   1   3       69.09       80.85     60.47 o 
 -30   1   3        3.45       -3.46     35.33 o 
 -29   1   3      199.68      200.76     42.90 o 
 -28   1   3       59.41       64.63     37.28 o 
 -27   1   3      144.51      114.83     37.43 o 
 -26   1   3        1.61      -12.54     31.85 o 
 -25   1   3       39.37       15.88     29.95 o 
 -24   1   3      197.00      249.36     34.24 o 
 -23   1   3       58.66       30.55     27.37 o 
 -22   1   3      213.40      216.74     28.90 o 
 -21   1   3        0.94       -6.21     16.70 o 
 -20   1   3      702.31      746.51     51.30 o 
 -19   1   3      114.85      136.02     20.10 o 
 -18   1   3       64.89       88.16     16.05 o 
 -17   1   3      917.01      944.12     38.68 o 
 -16   1   3     3161.45     3122.86    108.75 o 
 -15   1   3     3226.32     3321.86     76.91 o 
 -14   1   3      236.79      206.03     19.68 o 
 -13   1   3      537.59      442.11     35.89 o 
 -12   1   3      389.75      450.86     24.57 o 
 -11   1   3      120.14      106.66     11.49 o 
 -10   1   3    12902.30    12063.95    239.33 o 
  -9   1   3      112.78      134.84     15.88 o 
  -8   1   3    16110.29    14763.68    288.85 o 
  -7   1   3       32.13       61.06      8.13 o 
  -6   1   3     4931.91     4869.09     99.17 o 
  -5   1   3      105.98      134.21     15.19 o 
  -4   1   3    25934.33    27676.94    759.10 o 
  -3   1   3    16271.43    16775.87    463.43 o 
  -2   1   3       21.32       24.78      7.34 o 
  -1   1   3    13120.96    13436.95    369.86 o 
   0   1   3     6551.81     6530.37    182.44 o 
   1   1   3     7525.99     7527.49    209.92 o 
   2   1   3    21723.16    23681.72    458.63 o 
   3   1   3     1613.95     1636.64     38.33 o 
   4   1   3      902.33      631.69     25.46 o 
   5   1   3       12.74       71.04      7.62 o 
   6   1   3    32313.60    30145.92    703.06 o 
   7   1   3      260.27      295.54     20.44 o 
   8   1   3      318.51      477.01     27.41 o 
   9   1   3      969.00      914.29     37.62 o 
  10   1   3      255.57      215.93     15.09 o 
  11   1   3       26.14       79.79     12.33 o 
  12   1   3      662.25      646.43     60.36 o 
  13   1   3      373.79      665.23     50.22 o 
  14   1   3      312.69      411.93     29.68 o 
  15   1   3       50.09       74.42     15.69 o 
  16   1   3        0.04       -4.62     16.35 o 
  17   1   3     1163.36     1100.44     46.52 o 
  18   1   3      831.89      802.07     60.84 o 
  19   1   3      396.66      278.04     41.23 o 
  20   1   3      226.90      277.00     31.07 o 
  21   1   3     1046.38      978.70     53.78 o 
  22   1   3      437.09      418.08     37.46 o 
  23   1   3      532.84      497.67     58.37 o 
  24   1   3        3.80        6.21     33.15 o 
  25   1   3       49.39       22.64     35.39 o 
  26   1   3       31.75       41.89     34.43 o 
  27   1   3       50.23       70.17     33.48 o 
  28   1   3       10.63       13.66     32.94 o 
 -31   2   3       72.09       -3.01     34.48 o 
 -30   2   3        1.28       52.50    129.78 o 
 -29   2   3        7.22       10.98     34.26 o 
 -28   2   3      914.15     1086.84     65.35 o 
 -27   2   3        7.02       20.06     35.28 o 
 -26   2   3      367.79      326.12     38.82 o 
 -25   2   3      252.61      332.98     37.38 o 
 -24   2   3      471.36      485.47     72.77 o 
 -23   2   3       67.14       54.08     20.69 o 
 -22   2   3       26.49       11.46     18.73 o 
 -21   2   3        5.90       13.47     18.84 o 
 -20   2   3     1984.36     1962.71     58.93 o 
 -19   2   3      826.78      903.65     39.17 o 
 -18   2   3        0.05       -1.93     14.29 o 
 -17   2   3      504.82      540.97     36.66 o 
 -16   2   3      388.51      368.46     20.88 o 
 -15   2   3     1175.59     1067.47     30.33 o 
 -14   2   3     1390.67     1383.33     34.79 o 
 -13   2   3       40.87      139.89     29.34 o 
 -12   2   3    12551.41    12669.93    220.76 o 
 -11   2   3      682.21      780.46     23.43 o 
 -10   2   3     1420.54     1514.62     34.85 o 
  -9   2   3       21.75       70.46      9.59 o 
  -8   2   3     5258.23     4904.18    101.55 o 
  -7   2   3    15915.01    17430.49    339.04 o 
  -6   2   3    21110.68    21384.88    414.93 o 
  -5   2   3    20505.91    20086.01    434.15 o 
  -4   2   3      238.54      155.62     36.53 o 
  -3   2   3     1689.77     1801.98     97.77 o 
  -2   2   3     2824.32     3123.84    106.22 o 
  -1   2   3     6108.48     5481.42    191.71 o 
   0   2   3      476.85      418.13     65.10 o 
   1   2   3     4019.20     5230.43    161.78 o 
   2   2   3    27760.19    26461.34    569.13 o 
   3   2   3     2803.66     2756.26     82.64 o 
   4   2   3      122.62      135.96     19.64 o 
   5   2   3      167.84      159.98     17.19 o 
   6   2   3     1724.78     1890.82     60.29 o 
   7   2   3      502.27      479.60     32.64 o 
   8   2   3     1373.22     1153.08     44.89 o 
   9   2   3      948.84     1434.12     54.87 o 
  10   2   3    24507.77    26221.44    574.90 o 
  11   2   3     7015.51     7141.83    164.06 o 
  12   2   3      262.13      340.69     22.95 o 
  13   2   3      386.28      400.64     30.54 o 
  14   2   3     1578.34     1631.14     51.48 o 
  15   2   3     1160.49     1172.21     43.53 o 
  16   2   3      119.76       94.11     20.91 o 
  17   2   3        1.14      -10.68     19.10 o 
  18   2   3      276.30      206.09     24.32 o 
  19   2   3      158.78       95.61     22.65 o 
  20   2   3       10.64      -13.37     31.02 o 
  21   2   3      264.80      221.52     30.04 o 
  22   2   3        9.38       -1.16     26.95 o 
  23   2   3      154.03      145.56     31.13 o 
  24   2   3       15.79       26.68     34.64 o 
  25   2   3        1.78       18.70     31.02 o 
  26   2   3       10.91      -18.81     46.57 o 
  27   2   3        8.12       36.45     53.22 o 
  28   2   3       11.12       -2.34     51.65 o 
 -30   3   3       13.33      -84.37     63.25 o 
 -29   3   3        2.05       16.52     61.87 o 
 -28   3   3        4.86      -54.96     54.91 o 
 -27   3   3       48.08       27.26     55.82 o 
 -26   3   3       28.75       31.51     39.54 o 
 -25   3   3      920.79     1005.29     57.56 o 
 -24   3   3        1.04      -12.53     20.21 o 
 -23   3   3       95.13       93.81     21.23 o 
 -22   3   3      763.77      998.50     39.51 o 
 -21   3   3        0.69      -15.68     16.46 o 
 -20   3   3      300.28      260.08     21.26 o 
 -19   3   3       88.90       61.51     16.85 o 
 -18   3   3      869.84      904.51     36.62 o 
 -17   3   3      269.01      174.24     17.13 o 
 -16   3   3        7.98        5.94     12.70 o 
 -15   3   3      437.23      321.74     26.71 o 
 -14   3   3     2206.84     2180.31     52.88 o 
 -13   3   3      652.74      684.58     22.62 o 
 -12   3   3     5905.71     6075.87    136.17 o 
 -11   3   3      139.35      141.56     16.71 o 
 -10   3   3     5508.83     5233.54    133.95 o 
  -9   3   3     5000.29     4870.14    172.31 o 
  -8   3   3       64.91      118.35     17.13 o 
  -7   3   3     3701.59     4197.49    143.54 o 
  -6   3   3     1436.78     1484.67     88.61 o 
  -5   3   3     1447.20     1521.92     90.07 o 
  -4   3   3     1025.04      845.25     63.21 o 
  -3   3   3     3666.69     3444.30    119.27 o 
  -2   3   3     1325.23     1587.20     92.60 o 
  -1   3   3        2.20       10.60     30.85 o 
   0   3   3    11787.36    11152.79    389.06 o 
   1   3   3    17052.15    16105.78    706.52 o 
   2   3   3      242.89      271.71     32.34 o 
   3   3   3    11085.73    11318.63    314.10 o 
   4   3   3       19.73       56.96      9.40 o 
   5   3   3     5202.59     5754.08    267.61 o 
   6   3   3     4381.19     4339.89     97.75 o 
   7   3   3     2751.22     2662.06     78.79 o 
   8   3   3     1173.55      978.67     45.37 o 
   9   3   3      446.99      311.48     32.48 o 
  10   3   3     1210.28     1283.67     35.38 o 
  11   3   3     3267.44     3243.32     85.84 o 
  12   3   3      726.33      738.00     32.43 o 
  13   3   3     1376.19     1368.60     47.25 o 
  14   3   3       73.23       45.37     20.29 o 
  15   3   3      236.90      171.73     36.33 o 
  16   3   3      999.79      951.56    117.09 o 
  17   3   3      114.55      100.09     45.16 o 
  18   3   3       68.28       73.46     32.14 o 
  19   3   3        9.09       20.24     32.61 o 
  20   3   3      758.88      796.53     63.24 o 
  21   3   3      298.61      369.39     46.17 o 
  22   3   3        5.60       39.54     47.96 o 
  23   3   3        1.11      -54.99     47.53 o 
  24   3   3       36.10      -45.09     53.65 o 
  25   3   3        5.14      -36.89     34.65 o 
  26   3   3       66.59       22.56     37.57 o 
  27   3   3        1.19      -20.67     36.16 o 
 -30   4   3       45.07       18.71     68.16 o 
 -29   4   3        4.27       21.08     63.06 o 
 -28   4   3      140.39       57.93     59.68 o 
 -27   4   3       69.25       18.60     54.92 o 
 -26   4   3      280.96      363.88     44.38 o 
 -25   4   3      467.35      457.90     45.86 o 
 -24   4   3        2.23      -15.08     30.60 o 
 -23   4   3       88.94       36.73     26.41 o 
 -22   4   3        5.92      -20.92     23.43 o 
 -21   4   3      176.14      171.01     37.65 o 
 -20   4   3      274.34      365.12     37.28 o 
 -19   4   3      452.66      454.29     37.83 o 
 -18   4   3      114.56      184.71     36.82 o 
 -17   4   3     1173.07     1216.89     48.09 o 
 -16   4   3      230.35      269.28     30.17 o 
 -15   4   3      753.28      608.64     36.22 o 
 -14   4   3       59.08       50.15     16.53 o 
 -13   4   3     1864.37     2053.38     53.94 o 
 -12   4   3      710.57      661.56     31.07 o 
 -11   4   3    17697.04    19370.54    579.23 o 
 -10   4   3      715.43      915.89     47.10 o 
  -9   4   3      579.47      612.61     53.49 o 
  -8   4   3       78.20      177.23     39.48 o 
  -7   4   3      455.11      436.76     57.84 o 
  -6   4   3     3381.94     3065.02    155.11 o 
  -5   4   3      400.60      304.48     42.10 o 
  -4   4   3     3891.22     3332.09    169.75 o 
  -3   4   3     4770.84     4362.26    213.92 o 
  -1   4   3     1891.19     1838.88    108.65 o 
   0   4   3      117.84      160.38     35.53 o 
   1   4   3     1878.95     1491.61    161.18 o 
   2   4   3      609.90      678.11     64.23 o 
   3   4   3       93.14       75.85     19.47 o 
   4   4   3     1445.71     1581.08     85.00 o 
   5   4   3    22977.70    24113.37    562.32 o 
   6   4   3      516.99      461.41     24.01 o 
   7   4   3      517.01      490.96     26.06 o 
   8   4   3      404.61     1256.61     96.58 o 
   9   4   3     2017.14     1963.65    119.30 o 
  10   4   3       43.86       65.68     17.23 o 
  11   4   3      237.27      220.98     17.41 o 
  12   4   3       60.47       28.17     14.96 o 
  13   4   3       76.14       79.70     16.11 o 
  14   4   3       80.34       54.52     16.99 o 
  15   4   3      382.01      412.02     38.21 o 
  16   4   3      215.10      251.68     27.23 o 
  17   4   3      767.47      786.07     45.02 o 
  18   4   3      417.27      492.91     45.39 o 
  19   4   3       18.77       62.06     34.43 o 
  20   4   3       65.43       58.12     26.65 o 
  21   4   3       13.13       14.02     30.73 o 
  22   4   3      141.17      145.83     40.13 o 
  23   4   3      379.76      382.55     59.46 o 
  24   4   3        4.85       14.79     34.31 o 
  25   4   3        0.69        8.92     34.13 o 
  26   4   3        2.72       32.36     37.88 o 
  27   4   3       87.50      147.18     42.09 o 
 -29   5   3      335.23      232.89     72.98 o 
 -27   5   3       66.71       74.44     35.78 o 
 -26   5   3      173.17      217.62     39.48 o 
 -25   5   3        8.51       18.13     34.26 o 
 -24   5   3       83.85       79.44     34.07 o 
 -23   5   3      407.81      575.51     47.22 o 
 -22   5   3      121.59       96.58     31.40 o 
 -21   5   3        0.01      -13.91     25.54 o 
 -20   5   3        1.03      -40.60     30.87 o 
 -19   5   3       68.75       56.12     37.40 o 
 -18   5   3      693.15      560.43    101.52 o 
 -17   5   3       12.09      -14.08     45.74 o 
 -16   5   3     3321.62     3296.20    190.76 o 
 -15   5   3      957.54      831.28     89.54 o 
 -14   5   3      573.06      508.78     71.03 o 
 -13   5   3       26.91       54.12     28.38 o 
 -12   5   3      641.29      537.41     38.55 o 
 -11   5   3     6579.08     6590.54    416.18 o 
 -10   5   3        7.22       49.35     24.21 o 
  -9   5   3      344.42      457.17     66.44 o 
  -8   5   3      444.97      453.42     62.70 o 
  -7   5   3     5375.44     5377.24    185.37 o 
  -6   5   3     2533.08     2564.98    223.77 o 
  -5   5   3     5023.26     5159.02    178.38 o 
  -4   5   3      499.52      398.77     37.35 o 
  -3   5   3        5.75      -13.44     17.01 o 
  -2   5   3      914.04     1001.02    187.02 o 
  -1   5   3     3969.26     3720.93    135.10 o 
   0   5   3      337.18      327.51     49.37 o 
   1   5   3     1061.81      834.93     78.30 o 
   2   5   3       24.71      131.47     38.56 o 
   3   5   3     8311.23     8880.31    886.39 o 
   4   5   3       81.52      239.59     35.17 o 
   5   5   3     3111.65     3479.37    168.27 o 
   6   5   3     3504.65     3339.38     86.91 o 
   7   5   3      152.34       81.46     11.20 o 
   8   5   3        1.22       -5.25     11.69 o 
   9   5   3     1513.84     1578.09     57.62 o 
  10   5   3     2565.29     2609.75     82.34 o 
  11   5   3       26.21       53.38     19.18 o 
  12   5   3      203.53      167.61     23.78 o 
  13   5   3      394.61      538.33     69.83 o 
  14   5   3       53.60       17.69     37.66 o 
  15   5   3      500.86      395.67     46.84 o 
  16   5   3      406.69      411.65     45.02 o 
  17   5   3      486.38      522.69     85.70 o 
  18   5   3      146.10      141.79     42.11 o 
  19   5   3      208.58      275.06     52.73 o 
  20   5   3       56.92      102.94     42.01 o 
  21   5   3        3.30       -7.17     69.45 o 
  22   5   3      166.44      225.36     50.17 o 
  23   5   3      188.97      302.56     87.16 o 
  24   5   3      166.81      256.98     52.93 o 
  25   5   3       88.59      170.32     70.47 o 
  26   5   3        2.23      -53.67     62.60 o 
 -28   6   3      143.55      166.58     95.21 o 
 -27   6   3       72.47       79.06     67.56 o 
 -26   6   3       48.42       14.28     47.07 o 
 -25   6   3      189.96      265.21     56.66 o 
 -24   6   3      144.43      111.97     51.81 o 
 -23   6   3        8.96        9.23     46.17 o 
 -22   6   3       27.64      -19.15     38.46 o 
 -21   6   3      163.65      393.36     98.87 o 
 -20   6   3      101.01       56.26     41.69 o 
 -19   6   3      307.33      326.52     53.75 o 
 -18   6   3        5.70       16.56     38.54 o 
 -17   6   3     1744.98     1599.99    172.67 o 
 -16   6   3      148.81      122.74     45.47 o 
 -15   6   3     3440.16     3218.42    238.49 o 
 -14   6   3       91.43       58.50     40.86 o 
 -13   6   3       72.44      153.89     60.87 o 
 -12   6   3       30.07        7.64     45.57 o 
 -11   6   3       43.63       34.40     44.62 o 
 -10   6   3      673.45      602.30     80.11 o 
  -9   6   3      181.37      169.03     48.60 o 
  -8   6   3       46.82       31.59     22.47 o 
  -7   6   3      407.26      426.30     41.24 o 
  -6   6   3      535.09      426.83     39.70 o 
  -5   6   3      271.61      307.93     34.38 o 
  -4   6   3      156.78      172.99     27.92 o 
  -3   6   3      258.57      180.86     28.00 o 
  -2   6   3      188.85      233.02     54.18 o 
  -1   6   3     3816.64     3667.83    135.34 o 
   0   6   3      311.51      438.79     92.32 o 
   1   6   3      572.99      498.74     42.21 o 
   2   6   3       26.45       28.45     17.59 o 
   3   6   3      334.15      335.44     24.41 o 
   4   6   3       42.07       86.74     31.03 o 
   5   6   3      168.57      131.73     29.55 o 
   6   6   3       16.30       29.84     24.05 o 
   7   6   3      369.34      387.78     50.36 o 
   8   6   3      136.68      128.53     18.45 o 
   9   6   3        1.90       -8.51     32.14 o 
  10   6   3       29.19       28.72     30.04 o 
  11   6   3      446.65      302.14     64.12 o 
  12   6   3      800.99      744.01     73.88 o 
  13   6   3        0.62        2.35     37.98 o 
  14   6   3       62.81        5.10     38.10 o 
  15   6   3      330.33      344.34     51.57 o 
  16   6   3       44.33      100.25     71.78 o 
  17   6   3      267.26      199.89     41.15 o 
  18   6   3        7.01        3.13     34.86 o 
  19   6   3       24.14       52.81     38.42 o 
  20   6   3        8.30       41.87     79.96 o 
  21   6   3       27.53       82.08     74.67 o 
  22   6   3       11.09       44.69     78.57 o 
  23   6   3       28.35       98.09    131.63 o 
  24   6   3      103.77      226.89    186.39 o 
  25   6   3       14.99       77.71    158.87 o 
 -26   7   3       59.05      139.61     96.56 o 
 -25   7   3       30.39       68.43     44.53 o 
 -24   7   3        0.18       26.90     53.22 o 
 -23   7   3     1133.70     1152.35    103.97 o 
 -22   7   3       10.94      -51.18     48.59 o 
 -21   7   3       11.79      -44.90     42.17 o 
 -20   7   3       97.87      115.79     46.12 o 
 -19   7   3       55.29      114.08     46.88 o 
 -18   7   3        7.90      -42.65     38.23 o 
 -17   7   3      325.94      307.95    110.60 o 
 -16   7   3     1697.20     1795.24    106.58 o 
 -15   7   3      578.95      431.86     98.79 o 
 -14   7   3      380.45      355.56     53.53 o 
 -13   7   3      380.15      364.01     50.05 o 
 -11   7   3      498.15      596.90     83.10 o 
 -10   7   3       63.32       57.13     51.58 o 
  -9   7   3      496.28      452.34     64.95 o 
  -8   7   3       21.81       33.10     29.09 o 
  -7   7   3     3701.32     3649.53    155.82 o 
  -6   7   3      249.62      221.95     31.11 o 
  -5   7   3      477.82      549.58     44.18 o 
  -4   7   3      249.45      188.00     28.99 o 
  -3   7   3     1282.66     1366.54     60.43 o 
  -2   7   3        3.07      -14.29     18.20 o 
  -1   7   3       16.78        2.10     18.52 o 
   0   7   3       41.56       58.21     21.04 o 
   1   7   3      109.68       70.72     22.31 o 
   2   7   3        2.24      -15.84     19.18 o 
   3   7   3        0.72        7.88     18.76 o 
   4   7   3       28.70       30.91     16.51 o 
   5   7   3     3540.23     3418.93     93.24 o 
   6   7   3      511.22      367.94     51.34 o 
   7   7   3      105.35      114.75     33.15 o 
  10   7   3      605.70      456.54     87.23 o 
  11   7   3      107.37       36.01     39.36 o 
  12   7   3      600.16      548.20     62.40 o 
  13   7   3       17.54       32.60     39.99 o 
  14   7   3       71.39      115.72     64.36 o 
  15   7   3      349.54      204.90     82.13 o 
  16   7   3        8.95       14.83     70.79 o 
  17   7   3       50.61       84.51     73.41 o 
  18   7   3      200.79      110.56     84.13 o 
  19   7   3        0.02      147.95     90.99 o 
  20   7   3       10.26      115.56     85.75 o 
  21   7   3        0.05      197.87     94.62 o 
  22   7   3      225.01      445.81    110.55 o 
  23   7   3       32.24      254.07    102.24 o 
  24   7   3        0.10       80.43     82.88 o 
 -25   8   3      235.27      272.59     64.09 o 
 -24   8   3       25.13      -16.38     41.95 o 
 -23   8   3      205.04      202.56     71.97 o 
 -22   8   3        6.56       21.67     84.78 o 
 -21   8   3      354.06      388.99    127.81 o 
 -20   8   3        0.59       58.73     51.15 o 
 -19   8   3      111.72      153.65     61.90 o 
 -18   8   3        0.85      -10.68     39.28 o 
 -17   8   3      103.13      178.67     49.79 o 
 -16   8   3       16.98       -1.81     38.51 o 
 -15   8   3      994.71     1186.48     86.06 o 
 -14   8   3      144.55      151.81     43.03 o 
 -13   8   3       32.54      -16.19     29.98 o 
 -12   8   3        6.72       17.54     30.09 o 
 -11   8   3      497.27      588.39     60.67 o 
 -10   8   3      443.53      473.76     46.16 o 
  -9   8   3     1176.20     1191.55     96.61 o 
  -8   8   3       13.29       50.97     34.32 o 
  -7   8   3     2449.14     2277.06     89.89 o 
  -6   8   3       28.74       26.79     26.98 o 
  -5   8   3      459.24      384.29     39.83 o 
  -4   8   3      216.43      228.86     37.65 o 
  -3   8   3      904.86      896.72     76.35 o 
  -2   8   3      129.86       77.38     25.45 o 
  -1   8   3        0.52       -6.53     20.72 o 
   0   8   3        1.48      -23.04     19.84 o 
   1   8   3     3836.43     3508.10    113.54 o 
   2   8   3      577.65      555.19     42.34 o 
   3   8   3      210.76      126.29     26.35 o 
   4   8   3      243.32      268.75     43.56 o 
   5   8   3     1297.78     1159.39    143.20 o 
   6   8   3       27.00       -0.68     20.21 o 
   7   8   3      300.60      211.37     45.67 o 
   8   8   3        3.73      -12.18     46.13 o 
   9   8   3       41.37       59.91     62.62 o 
  10   8   3       97.54       70.87     35.44 o 
  11   8   3      405.33      261.39     51.03 o 
  12   8   3      402.96      498.59     62.25 o 
  13   8   3       56.55       93.97     74.15 o 
  14   8   3       26.75      -27.05     66.63 o 
  15   8   3      121.18      139.95     84.37 o 
  16   8   3      100.79      209.17     91.70 o 
  17   8   3      286.25      313.90    102.22 o 
  18   8   3      466.86      706.52    126.63 o 
  19   8   3       34.66      124.48     90.92 o 
  20   8   3        6.48      134.53     76.82 o 
  21   8   3      231.48      369.35    119.87 o 
  22   8   3        4.87      146.98     84.99 o 
 -23   9   3        6.38       72.63     80.30 o 
 -22   9   3       33.38      103.49     56.96 o 
 -21   9   3       21.10       51.64     51.81 o 
 -20   9   3       42.08       75.38     52.65 o 
 -19   9   3       33.86       30.20     50.22 o 
 -18   9   3        2.01      -15.85     44.06 o 
 -17   9   3        6.87      -16.34     47.32 o 
 -16   9   3       15.04       22.00     50.88 o 
 -15   9   3       56.35       47.52     40.43 o 
 -14   9   3       14.51        2.77     36.47 o 
 -13   9   3       50.51       81.17     40.36 o 
 -12   9   3      188.55      125.77     52.58 o 
 -11   9   3      303.00      327.72     53.13 o 
 -10   9   3        2.88       29.30     34.84 o 
  -9   9   3        1.08      -14.58     28.40 o 
  -8   9   3      232.43      214.81     36.97 o 
  -7   9   3      123.99      304.57     54.72 o 
  -6   9   3       33.21       21.12     29.46 o 
  -5   9   3     1296.72     1294.11     67.67 o 
  -4   9   3      192.72      271.80     37.61 o 
  -3   9   3      476.89      524.85     65.91 o 
  -2   9   3       63.17       81.33     29.55 o 
  -1   9   3      262.24      329.89     39.00 o 
   0   9   3     1410.73     1319.29     80.75 o 
   1   9   3      612.09      559.25     46.51 o 
   2   9   3      396.75      339.59     37.43 o 
   3   9   3      856.15      673.21     48.68 o 
   4   9   3       16.24      -14.96     22.26 o 
   5   9   3       25.33       -0.78     21.84 o 
   6   9   3       34.35       19.85     61.45 o 
   7   9   3       27.76      -22.56     61.07 o 
   8   9   3       35.73       -3.67     63.06 o 
   9   9   3        0.24       30.55     64.17 o 
  10   9   3      126.72      135.88     73.77 o 
  11   9   3        3.31       78.09     69.77 o 
  12   9   3       92.27      150.63     78.83 o 
  13   9   3      272.86      241.86     91.80 o 
  14   9   3       17.03       32.72     83.74 o 
  15   9   3       36.39      175.74     94.33 o 
  16   9   3      591.32      704.62    124.67 o 
  17   9   3      141.77      255.09    101.68 o 
  18   9   3       53.43       51.97     94.12 o 
  19   9   3        0.12      102.96     86.26 o 
  20   9   3       61.99      195.33     88.17 o 
 -20  10   3      211.52      327.02     69.14 o 
 -19  10   3       63.01      111.27     55.71 o 
 -18  10   3       82.65      144.11     53.48 o 
 -17  10   3      245.73      384.21     66.63 o 
 -16  10   3        0.30        4.87     44.00 o 
 -15  10   3      133.59      127.19     49.24 o 
 -14  10   3        7.78        7.36     44.81 o 
 -13  10   3      245.04      304.60    132.89 o 
 -12  10   3       16.35      -42.52     39.95 o 
 -11  10   3       69.23       11.90     41.83 o 
 -10  10   3       21.46        0.47     46.37 o 
  -9  10   3        2.49      -46.30     36.88 o 
  -8  10   3      883.76      808.53     73.71 o 
  -7  10   3       33.22       75.51     35.16 o 
  -6  10   3      184.34      220.12     59.68 o 
  -5  10   3      165.49      152.58     37.92 o 
  -4  10   3     1229.05     1235.40    122.85 o 
  -3  10   3       54.59      -22.94     28.95 o 
  -2  10   3      135.73       59.29     31.49 o 
  -1  10   3       31.75       67.50     46.55 o 
   0  10   3      137.12      185.52     74.49 o 
   1  10   3       10.35       10.43     25.84 o 
   2  10   3      165.33      123.95     31.48 o 
   3  10   3      714.93      723.26     50.97 o 
   4  10   3       84.46      115.31     30.09 o 
   5  10   3      110.19        2.64     64.99 o 
   6  10   3      443.46      490.08     96.03 o 
   7  10   3       27.10      113.42     72.98 o 
   8  10   3      532.48      533.31    102.86 o 
   9  10   3      248.76      310.69     89.38 o 
  10  10   3      531.53      401.61     98.86 o 
  11  10   3        5.19       23.59     74.13 o 
  12  10   3       86.42       80.96     81.35 o 
  13  10   3       20.19      150.18     84.52 o 
  14  10   3      424.02      557.23    116.63 o 
  15  10   3        2.13      149.48     92.90 o 
  16  10   3       15.10      117.63     97.77 o 
  17  10   3       22.43      217.87    106.78 o 
  18  10   3      377.91      750.02    136.29 o 
 -17  11   3       34.24      118.47     50.51 o 
 -16  11   3      221.38      278.95     61.38 o 
 -15  11   3      210.22      369.84    108.42 o 
 -14  11   3      145.02      170.14     53.07 o 
 -13  11   3      263.36      249.92     56.09 o 
 -12  11   3       50.03       22.38     43.19 o 
 -11  11   3       29.33       85.48     92.52 o 
 -10  11   3      371.89      364.22     61.77 o 
  -9  11   3      127.21      190.41     54.05 o 
  -8  11   3       92.25      138.59     49.97 o 
  -7  11   3       17.96       38.35     44.03 o 
  -6  11   3       81.62      120.43     41.16 o 
  -5  11   3        0.03       -5.29     34.81 o 
  -4  11   3      187.67      220.98     41.52 o 
  -3  11   3      145.81      110.19     37.91 o 
  -2  11   3        9.62        2.14     32.03 o 
  -1  11   3       42.65       49.32     33.03 o 
   0  11   3        1.33       21.15     30.89 o 
   1  11   3        0.07       69.40     31.15 o 
   2  11   3      415.46      489.79     49.17 o 
   3  11   3        2.07       95.69    113.42 o 
   4  11   3        6.73       57.41     75.96 o 
   5  11   3        3.11      109.22     82.08 o 
   6  11   3     1015.43     1136.75    138.93 o 
   7  11   3       98.92      196.14     87.09 o 
   8  11   3       21.49      115.09     81.05 o 
   9  11   3      173.86       90.83     83.87 o 
  10  11   3       74.00      303.21     96.56 o 
  11  11   3       42.17      106.44     82.41 o 
  12  11   3      310.55      481.81    113.16 o 
  13  11   3        6.81      204.12     95.79 o 
  14  11   3       53.39      240.32    101.64 o 
  15  11   3       74.66      154.59     99.76 o 
 -13  12   3       91.17       84.64     62.72 o 
 -12  12   3      135.84      199.56     65.77 o 
 -11  12   3        0.28       55.42     47.33 o 
 -10  12   3       40.18       65.03     47.13 o 
  -9  12   3        1.54       15.79     43.61 o 
  -8  12   3       50.63      152.47     48.34 o 
  -7  12   3        2.10        4.71     50.21 o 
  -6  12   3       72.14      150.51     62.81 o 
  -5  12   3       50.65      118.23     51.63 o 
  -4  12   3       69.44      170.70     41.05 o 
  -3  12   3        2.04       66.71     51.05 o 
  -2  12   3       57.70      159.01     40.44 o 
  -1  12   3        0.01      110.66     53.20 o 
   0  12   3       19.89      109.42     45.07 o 
   1  12   3        0.01      163.91     52.73 o 
   2  12   3       11.25      204.19     88.84 o 
   3  12   3        7.99      211.79     89.76 o 
   4  12   3      116.97      194.35     88.16 o 
   5  12   3       34.38      177.64     84.48 o 
   6  12   3       10.22      141.92     84.37 o 
   7  12   3       27.96       96.20     85.97 o 
   8  12   3       20.40      121.22     90.99 o 
   9  12   3       17.23      251.83     96.50 o 
  10  12   3       66.16      152.33     93.41 o 
  11  12   3       21.17      175.51     95.40 o 
  -6  13   3       17.78       45.88     99.20 o 
  -5  13   3       20.50       79.29     91.76 o 
  -4  13   3       35.89      114.93    124.07 o 
  -3  13   3       72.44      274.53     60.86 o 
  -2  13   3        0.03      280.01     58.95 o 
  -1  13   3       93.41      195.04     79.12 o 
   0  13   3       14.24      262.87     96.05 o 
   1  13   3       37.44       63.38     76.82 o 
   2  13   3        3.25      232.58     95.81 o 
   3  13   3        1.22      146.25     81.39 o 
 -31   0   4       77.33       35.40     51.72 o 
 -30   0   4      112.73       34.91     49.60 o 
 -29   0   4       66.39        1.81     46.56 o 
 -28   0   4        8.00        5.55     52.93 o 
 -27   0   4      281.34      243.44     59.04 o 
 -26   0   4       57.00       11.36     45.47 o 
 -25   0   4      170.30      149.00     48.15 o 
 -24   0   4     1692.85     1727.86    104.53 o 
 -23   0   4      925.98      810.74     76.43 o 
 -22   0   4     1255.22     1419.29     91.42 o 
 -21   0   4     3007.95     3433.40    118.72 o 
 -20   0   4      113.97      199.78     32.33 o 
 -19   0   4      330.27      318.56     47.46 o 
 -18   0   4     4142.78     4184.14    134.28 o 
 -17   0   4     1554.10     1693.02     66.70 o 
 -16   0   4      112.79       98.20     18.50 o 
 -15   0   4     1784.55     1863.63     68.05 o 
 -14   0   4        3.31       11.64     12.53 o 
 -13   0   4     4922.11     4703.96    141.99 o 
 -12   0   4     2287.29     2768.70     71.53 o 
 -11   0   4     2784.80     2787.03     72.24 o 
 -10   0   4      788.25      784.72     40.88 o 
  -9   0   4     1027.58      976.11     34.95 o 
  -8   0   4      111.36      204.10     17.36 o 
  -7   0   4      695.76      552.75     28.22 o 
  -6   0   4     5879.04     7485.40    173.20 o 
  -5   0   4    44466.49    40088.53    862.96 o 
  -4   0   4     4008.35     3349.48     99.19 o 
  -3   0   4    25370.24    27345.91    965.95 o 
  -1   0   4    37702.37    40178.26   1415.37 o 
   0   0   4      637.55     1170.13     74.18 o 
   1   0   4    23003.68    21518.05    943.52 o 
   2   0   4      284.52      331.73     49.07 o 
   3   0   4    12463.30    11191.77    498.44 o 
   4   0   4     1826.12     2372.61    122.62 o 
   5   0   4     1263.55     1370.74     83.72 o 
   6   0   4        0.56      201.74     31.36 o 
   7   0   4      573.81      603.32     61.59 o 
   8   0   4      390.11      363.23     48.94 o 
   9   0   4     2531.21     2455.50    131.68 o 
  10   0   4      202.19      144.07     30.87 o 
  11   0   4      534.56      532.29     56.03 o 
  18   0   4      645.27      587.34     61.73 o 
  19   0   4     1102.18     1195.38     80.93 o 
  20   0   4      599.77      610.14     66.22 o 
  21   0   4       63.12       15.31     38.79 o 
  22   0   4       53.96      125.84     43.80 o 
  23   0   4       88.66      138.43     47.16 o 
  24   0   4      250.24      230.45     54.48 o 
  25   0   4        2.54       27.80     51.24 o 
  26   0   4      269.39      206.73     60.46 o 
  27   0   4        6.40       51.30     49.46 o 
  28   0   4        0.02      -88.63     44.55 o 
 -31   1   4       32.34       54.41     38.20 o 
 -30   1   4       19.44       28.13     34.36 o 
 -29   1   4       19.78       22.01     52.24 o 
 -28   1   4       83.32       69.69     39.25 o 
 -27   1   4      168.38      172.01     40.37 o 
 -26   1   4      206.38      138.36     34.61 o 
 -25   1   4        4.20       12.98     30.43 o 
 -24   1   4      562.88      405.40     38.73 o 
 -23   1   4       94.69      174.06     22.43 o 
 -22   1   4      160.92      125.13     30.80 o 
 -21   1   4      121.55      111.06     21.64 o 
 -20   1   4     2116.44     2512.97     76.53 o 
 -19   1   4       52.15       56.17     15.94 o 
 -18   1   4      142.89      146.76     18.63 o 
 -17   1   4       40.93        4.58     12.36 o 
 -16   1   4     1202.97     1225.82     54.99 o 
 -15   1   4     1580.90     1435.63     36.70 o 
 -14   1   4      867.11      821.18     32.20 o 
 -13   1   4     1462.43     1600.34     38.05 o 
 -12   1   4      219.24      189.79     14.70 o 
 -11   1   4      287.23      228.18     13.02 o 
 -10   1   4    16514.51    15998.17    275.91 o 
  -9   1   4      227.86      337.64     20.27 o 
  -8   1   4     2123.43     2494.99     72.58 o 
  -7   1   4      344.74      717.13     36.34 o 
  -6   1   4    34479.65    35217.16    596.31 o 
  -5   1   4     5821.84     7046.77    168.86 o 
  -4   1   4     8438.32     9243.80    205.03 o 
  -3   1   4      896.76      671.99     23.58 o 
  -2   1   4     3300.28     3829.81     79.50 o 
  -1   1   4      438.38      236.48     28.32 o 
   0   1   4     7732.88     9066.23    199.62 o 
   1   1   4      961.98     1085.54     32.14 o 
   2   1   4    19937.26    24093.58    657.96 o 
   3   1   4     2104.84     1956.53     45.90 o 
   4   1   4     3522.24     3240.37     68.54 o 
   5   1   4     1181.28      978.55     35.59 o 
   6   1   4    23797.95    26028.06    610.64 o 
   7   1   4      916.29      941.05     37.75 o 
   8   1   4      129.16       78.99     12.56 o 
   9   1   4      466.24      601.39     39.64 o 
  10   1   4     3944.98     3489.53     85.16 o 
  11   1   4       24.75       40.88     19.14 o 
  12   1   4      267.33      484.20     32.23 o 
  13   1   4      518.07      567.96     30.42 o 
  14   1   4     1228.73     1320.98     41.69 o 
  15   1   4       23.48       61.42     17.74 o 
  16   1   4      703.05      765.89     39.79 o 
  17   1   4      761.52      785.62     43.35 o 
  18   1   4      188.41      147.75     25.12 o 
  19   1   4        4.93        4.76     24.68 o 
  20   1   4        0.08      -50.01     26.03 o 
  21   1   4       44.99      -21.51     27.80 o 
  22   1   4        0.12      -52.48     27.82 o 
  23   1   4        1.81       26.49     31.67 o 
  24   1   4       15.16       27.54     35.20 o 
  25   1   4      195.07      176.30     37.94 o 
  26   1   4      526.93      601.98     52.78 o 
  27   1   4        1.20      -46.76     32.32 o 
  28   1   4       55.43       26.43     33.41 o 
 -31   2   4       29.70      -55.44     40.74 o 
 -30   2   4        2.23       -5.55     47.73 o 
 -29   2   4        2.15       30.05     39.19 o 
 -28   2   4       99.54      111.86     38.46 o 
 -27   2   4       43.65       72.54     36.20 o 
 -26   2   4      441.23      349.89     39.90 o 
 -25   2   4       41.90       54.27     30.85 o 
 -24   2   4      873.50     1089.79     81.92 o 
 -23   2   4     1456.21     1569.43     67.29 o 
 -22   2   4     1164.40     1125.82     48.95 o 
 -21   2   4       58.40       59.01     21.20 o 
 -20   2   4      490.77      422.50     31.01 o 
 -19   2   4       24.74       37.84     16.91 o 
 -18   2   4     1219.77     1132.61     34.73 o 
 -17   2   4       30.33       24.03     11.84 o 
 -16   2   4      759.63      631.83     24.20 o 
 -15   2   4       39.18       22.61      9.78 o 
 -14   2   4     1375.40     1417.47     35.82 o 
 -13   2   4     1559.09     1756.23     40.51 o 
 -12   2   4      855.34      852.01     26.71 o 
 -11   2   4     3792.20     3428.77     66.48 o 
 -10   2   4       92.53      161.47     13.35 o 
  -9   2   4       11.62       16.87      8.85 o 
  -8   2   4     4923.25     5220.39    127.89 o 
  -7   2   4     5654.95     5427.61    135.08 o 
  -6   2   4      357.10      317.47     26.26 o 
  -5   2   4      994.01     1221.90     44.34 o 
  -4   2   4     9248.17    10143.09    224.41 o 
  -3   2   4      324.30      432.25     16.47 o 
  -2   2   4        7.18        7.33      9.62 o 
  -1   2   4      231.00      232.18     14.17 o 
   0   2   4     6188.80     6268.24    177.58 o 
   1   2   4       93.78       95.90     12.56 o 
   2   2   4     1527.28     1883.32     60.60 o 
   3   2   4     5053.53     4959.49    143.20 o 
   4   2   4     1373.07     1445.67     49.56 o 
   5   2   4       70.58       58.46     11.11 o 
   6   2   4     2837.12     2737.38     85.65 o 
   7   2   4       70.62       89.13     12.07 o 
   8   2   4       21.55       24.43     13.00 o 
   9   2   4     6247.67     6654.91    198.51 o 
  10   2   4       39.94       19.93     17.43 o 
  11   2   4        1.94        7.34     16.55 o 
  12   2   4       16.97       36.07     18.97 o 
  13   2   4      307.30      260.99     22.23 o 
  14   2   4     1522.05     1494.00     49.17 o 
  15   2   4     2416.86     2582.09     72.03 o 
  16   2   4      448.77      476.53     55.59 o 
  17   2   4     1419.56     1276.55     50.22 o 
  18   2   4       48.94       50.14     21.07 o 
  19   2   4      228.31      189.66     25.05 o 
  20   2   4        8.07       20.38     29.48 o 
  21   2   4       79.08       98.55     27.59 o 
  22   2   4       85.21       68.84     47.73 o 
  23   2   4       22.63       86.70     53.40 o 
  24   2   4       55.66       58.55     55.92 o 
  25   2   4       59.77       24.30     48.13 o 
  26   2   4       94.27       17.57     48.17 o 
  27   2   4        7.89       30.61     50.88 o 
 -30   3   4      105.76       88.35     57.27 o 
 -29   3   4        7.85       -4.81     58.25 o 
 -28   3   4      148.11      126.37     33.99 o 
 -27   3   4      122.03      189.95     36.80 o 
 -26   3   4        5.32       16.95     25.09 o 
 -25   3   4       33.57       62.68     23.34 o 
 -24   3   4        0.87       32.78     21.16 o 
 -23   3   4       62.47        7.12     18.60 o 
 -22   3   4      192.36      199.70     31.38 o 
 -21   3   4      610.81      631.62     34.64 o 
 -20   3   4       98.82      156.44     32.84 o 
 -19   3   4     1327.76     1492.89     48.46 o 
 -18   3   4     1777.78     1789.95     56.19 o 
 -17   3   4      385.28      272.28     30.00 o 
 -16   3   4      169.13      165.67     16.36 o 
 -15   3   4     1219.92     1327.03     34.81 o 
 -14   3   4      200.10      193.71     25.20 o 
 -13   3   4       66.97       58.51      9.80 o 
 -12   3   4     2432.06     2436.57     50.85 o 
 -11   3   4      814.68      889.18     25.54 o 
 -10   3   4     4586.71     4841.13    103.38 o 
  -9   3   4     3357.27     3172.24     85.89 o 
  -8   3   4     6068.73     6647.41    164.10 o 
  -7   3   4        9.21       68.00     16.21 o 
  -6   3   4     4069.12     3823.66    169.39 o 
  -5   3   4     1361.57     1239.45     85.09 o 
  -4   3   4     8875.54     9042.23    411.95 o 
  -3   3   4     8220.41     8398.81    383.86 o 
  -2   3   4      554.79      488.31     33.87 o 
  -1   3   4      420.97      511.40     91.81 o 
   0   3   4      298.69      410.94     51.10 o 
   1   3   4      467.52      480.77     25.38 o 
   2   3   4     2303.40     2337.38     72.96 o 
   3   3   4     5507.41     5180.96    217.83 o 
   4   3   4        5.22        1.97     12.49 o 
   5   3   4       71.92       59.80      8.89 o 
   6   3   4        9.26       57.65     14.87 o 
   7   3   4     8027.95     7862.90    280.48 o 
   8   3   4      179.53      373.66     36.28 o 
   9   3   4     2493.12     2442.86     57.97 o 
  10   3   4      424.63      401.39     29.23 o 
  11   3   4      389.27      301.26     19.63 o 
  12   3   4       97.24       45.66     16.09 o 
  13   3   4      206.73      228.50     29.98 o 
  14   3   4       11.97      -11.25     24.77 o 
  15   3   4      703.79      563.19     50.52 o 
  16   3   4       35.04       44.35     25.59 o 
  17   3   4       55.53       70.00     25.19 o 
  18   3   4      349.29      325.37     34.74 o 
  19   3   4      459.20      444.00     40.67 o 
  20   3   4      119.46       74.47     27.39 o 
  21   3   4      376.55      383.16     75.57 o 
  22   3   4        7.41       12.39     32.56 o 
  23   3   4      170.66      205.03     49.07 o 
  24   3   4       67.45      -14.43     34.98 o 
  25   3   4       27.55      -23.95     36.04 o 
  26   3   4      357.72      416.83     54.86 o 
  27   3   4      170.94      203.64     45.92 o 
 -30   4   4        2.25      -57.61     51.88 o 
 -29   4   4       13.19       18.58     63.40 o 
 -28   4   4       24.21      -12.38     57.45 o 
 -27   4   4        0.13      -28.76     35.63 o 
 -26   4   4      161.27      180.80     39.02 o 
 -25   4   4       10.74        0.99     27.90 o 
 -24   4   4        1.51      -20.23     26.24 o 
 -23   4   4        0.04       18.21     25.46 o 
 -22   4   4       64.94       16.36     24.46 o 
 -21   4   4       95.26      116.64     26.99 o 
 -20   4   4      682.87      653.64     55.08 o 
 -19   4   4        6.02      -11.84     23.37 o 
 -18   4   4      685.68      555.79     70.54 o 
 -17   4   4        0.00        6.60     19.15 o 
 -16   4   4        0.38       -0.69     17.62 o 
 -15   4   4      589.61      571.40     38.10 o 
 -14   4   4      898.12      897.08     35.46 o 
 -13   4   4      273.84      270.89     19.18 o 
 -12   4   4      546.42      608.32     44.02 o 
 -11   4   4      333.81      329.53     39.00 o 
 -10   4   4      405.92      412.04     58.07 o 
  -9   4   4     1169.99     1178.77     43.85 o 
  -8   4   4     1546.62     1537.48    101.40 o 
  -7   4   4      292.94      282.10     46.26 o 
  -6   4   4      190.52      175.28     38.17 o 
  -5   4   4     2470.20     2426.22    213.05 o 
  -4   4   4      559.20      419.88     36.44 o 
  -3   4   4      143.44      160.31     26.21 o 
  -2   4   4      190.63      207.33     43.53 o 
  -1   4   4      333.67      266.05     46.79 o 
   0   4   4       11.64       82.42     35.46 o 
   1   4   4     4884.67     4640.63    159.52 o 
   2   4   4      182.64      136.90     23.44 o 
   3   4   4     3238.30     3297.03    100.13 o 
   4   4   4     4692.81     4795.73    141.79 o 
   5   4   4      473.89      609.42     29.33 o 
   6   4   4      318.11      260.51     28.72 o 
   7   4   4     3727.83     3755.43    101.23 o 
   8   4   4      510.46      407.86     36.09 o 
   9   4   4     1113.22      894.37     35.23 o 
  10   4   4     1360.64     1328.74     45.18 o 
  11   4   4     1332.45     1434.49     49.46 o 
  12   4   4      118.21      115.41     18.95 o 
  13   4   4       76.32       41.38     18.48 o 
  14   4   4     2196.38     2122.22     81.26 o 
  15   4   4      190.51      110.11     26.33 o 
  16   4   4      790.76      794.22     45.86 o 
  17   4   4      166.36      157.90     34.96 o 
  18   4   4      437.32      357.43     33.06 o 
  19   4   4       13.63       51.16     40.32 o 
  20   4   4      244.64      265.83     59.28 o 
  21   4   4      266.96      278.70     34.37 o 
  22   4   4        0.06       30.15     49.05 o 
  23   4   4      178.56      125.00     36.99 o 
  24   4   4       71.58       87.13     35.62 o 
  25   4   4      311.54      293.49     42.89 o 
  26   4   4       28.32      -12.14     35.43 o 
 -29   5   4       21.74      183.38     69.99 o 
 -28   5   4       15.30       -8.88     36.11 o 
 -27   5   4       10.90        3.38     34.30 o 
 -26   5   4        0.40      -45.55     37.68 o 
 -25   5   4        1.33      -25.45     31.22 o 
 -24   5   4       20.19       46.18     31.60 o 
 -23   5   4        0.63      -15.61     28.46 o 
 -22   5   4       19.14       -6.64     35.80 o 
 -21   5   4      454.79      411.56     54.37 o 
 -20   5   4      210.42      205.89     45.21 o 
 -19   5   4        6.30       34.94     34.83 o 
 -18   5   4     1554.24     1352.26    118.48 o 
 -17   5   4      137.25      198.95     60.55 o 
 -16   5   4      563.36      568.51     81.60 o 
 -15   5   4      536.88      346.09     39.80 o 
 -14   5   4      256.68      214.13     25.91 o 
 -13   5   4       89.75      161.98     25.74 o 
 -12   5   4       60.25       89.85     21.42 o 
 -11   5   4      709.37      716.16     78.48 o 
 -10   5   4      646.96      626.84     76.93 o 
  -9   5   4      869.50      775.25     78.92 o 
  -8   5   4     1293.82     1378.05    100.03 o 
  -7   5   4     2181.38     2345.34     96.79 o 
  -6   5   4      640.55      582.83     44.04 o 
  -5   5   4      155.06      109.74     31.03 o 
  -4   5   4       91.08       82.77     56.14 o 
  -3   5   4      900.74      863.28     92.25 o 
  -2   5   4     1731.99     1583.68     71.96 o 
  -1   5   4       11.91       28.52     30.91 o 
   0   5   4     2160.09     2235.53     90.12 o 
   1   5   4      346.02      330.19     50.05 o 
   2   5   4     1090.40     1277.95     95.23 o 
   3   5   4       81.15       69.93     37.28 o 
   4   5   4      344.61      317.41     36.38 o 
   5   5   4       21.61       38.30     18.15 o 
   6   5   4       33.89       14.89     11.33 o 
   7   5   4       42.71       58.40     12.58 o 
   8   5   4        9.60       42.26     12.08 o 
   9   5   4      132.18      128.44     24.54 o 
  10   5   4      206.57      240.52     60.08 o 
  11   5   4        4.68       -2.90     21.30 o 
  12   5   4      782.04      656.69     57.91 o 
  13   5   4     1971.96     1878.01    114.82 o 
  14   5   4       48.99       60.74     32.45 o 
  15   5   4        0.07        0.78     31.68 o 
  16   5   4      263.84      207.17     40.04 o 
  17   5   4      215.32      136.76     40.60 o 
  18   5   4        6.51       22.90     36.76 o 
  19   5   4      632.23      611.61    108.34 o 
  20   5   4       28.55       -2.54     97.93 o 
  21   5   4        4.26       63.12     83.63 o 
  22   5   4       34.23       55.84    116.09 o 
  23   5   4        3.00       81.18    126.34 o 
  24   5   4       22.55       27.33     59.83 o 
  25   5   4       68.77      172.26     69.70 o 
 -28   6   4       64.81       26.80     46.90 o 
 -27   6   4      333.94      480.81    116.06 o 
 -26   6   4        0.83        2.63     47.65 o 
 -25   6   4       27.58       24.66     45.20 o 
 -24   6   4       23.33       -0.02     49.76 o 
 -23   6   4      197.42      200.58     53.30 o 
 -22   6   4       45.40        3.10     38.68 o 
 -21   6   4       12.40        6.13     36.74 o 
 -20   6   4     1522.46     1623.82     97.18 o 
 -19   6   4        3.32      -28.49     34.90 o 
 -18   6   4      640.82      663.36     70.65 o 
 -17   6   4      596.09      568.23     65.46 o 
 -16   6   4        0.20      222.09     48.61 o 
 -15   6   4     8983.59    10617.27    514.03 o 
 -14   6   4     2741.31     2895.66    180.76 o 
 -13   6   4       33.23       52.22     33.11 o 
 -12   6   4      229.81      231.39     56.93 o 
 -11   6   4     1752.04     1400.00    111.44 o 
 -10   6   4       76.77       84.00     52.37 o 
  -9   6   4      951.91      818.94     89.05 o 
  -8   6   4     1051.77     1021.29     62.75 o 
  -7   6   4      368.63      284.96     74.01 o 
  -6   6   4       71.65       56.87     23.71 o 
  -5   6   4     4391.23     4190.22    154.51 o 
  -4   6   4       48.22       74.60     23.59 o 
  -3   6   4     1162.03     1161.15     63.00 o 
  -2   6   4      124.79      142.94     26.90 o 
  -1   6   4      655.41      539.10     44.85 o 
   0   6   4       27.01       66.60     22.62 o 
   1   6   4       15.38       -5.08     18.15 o 
   2   6   4     2142.40     1850.46     81.64 o 
   3   6   4        5.80        4.13     17.93 o 
   4   6   4      316.55      283.00     57.33 o 
   6   6   4     1542.66     1486.90     91.82 o 
   7   6   4     1375.48     1182.75     78.06 o 
   8   6   4      961.00      855.58     42.00 o 
   9   6   4        0.67      -16.97     48.10 o 
  10   6   4     5120.97     4787.52    265.67 o 
  11   6   4     6163.42     5800.97    312.99 o 
  12   6   4       24.52      -34.48     60.24 o 
  13   6   4       95.96      -31.32     60.62 o 
  14   6   4      234.83      148.01     35.58 o 
  15   6   4       76.78       75.46     34.80 o 
  16   6   4      816.10      737.42     66.00 o 
  17   6   4       11.73       65.04     38.85 o 
  18   6   4      199.76      240.88     45.99 o 
  19   6   4        8.08       39.26     47.82 o 
  20   6   4       72.08       68.56     83.29 o 
  21   6   4        2.31       31.01     48.48 o 
  22   6   4        0.56       67.59    108.66 o 
  23   6   4      195.81      491.33    110.52 o 
  24   6   4       17.56      105.07    199.11 o 
 -27   7   4       30.33       41.92     43.75 o 
 -26   7   4       18.83       39.61     44.64 o 
 -25   7   4      373.43      364.17     67.19 o 
 -24   7   4        9.53      -15.03     72.28 o 
 -23   7   4       32.67       -0.24     51.17 o 
 -22   7   4       22.37      -49.92     46.22 o 
 -21   7   4        5.81      -27.17     39.45 o 
 -20   7   4        8.36       58.62     42.05 o 
 -19   7   4      394.13      541.47     69.32 o 
 -18   7   4      624.16      604.17     85.33 o 
 -17   7   4     1187.00     1193.10     87.82 o 
 -16   7   4      167.62      145.27     46.21 o 
 -15   7   4        4.21       43.67     37.30 o 
 -14   7   4        2.23       38.01     36.52 o 
 -13   7   4      744.55      877.07    172.19 o 
 -12   7   4      218.44      492.60     81.79 o 
 -10   7   4      337.05      327.50     68.51 o 
  -9   7   4      481.92      568.07     91.83 o 
  -8   7   4       25.81       54.46     30.72 o 
  -7   7   4     4070.12     3843.64    148.97 o 
  -6   7   4      242.41      264.18     46.12 o 
  -5   7   4        6.54      -27.52     24.10 o 
  -4   7   4       20.11       79.97     31.80 o 
  -3   7   4      662.03      519.74     69.95 o 
  -2   7   4      613.21      626.07    114.04 o 
  -1   7   4      775.02      630.80     52.96 o 
   0   7   4      268.90      310.27     45.12 o 
   1   7   4       25.72      -10.67     23.09 o 
   2   7   4      450.15      365.25     31.57 o 
   3   7   4     1842.59     1798.80     67.81 o 
   4   7   4     1038.42     1034.21     49.32 o 
   5   7   4       26.42        2.26     17.40 o 
   6   7   4       54.61       52.00     20.94 o 
   7   7   4      334.96      331.83     46.84 o 
   9   7   4      341.52      340.78     81.23 o 
  10   7   4       72.18       -9.58     61.26 o 
  11   7   4      356.79      444.13     90.01 o 
  12   7   4        0.80      -29.37     60.04 o 
  13   7   4      378.84      258.25     84.48 o 
  14   7   4       11.33       28.29     69.60 o 
  15   7   4      473.02      508.95     98.70 o 
  16   7   4       29.15      104.36     78.17 o 
  17   7   4       74.16      156.49     86.21 o 
  18   7   4       71.80      190.23     94.27 o 
  19   7   4      358.74      514.08    114.68 o 
  20   7   4      343.39      618.46    116.48 o 
  21   7   4       20.93      149.55     77.57 o 
  22   7   4       11.69      148.58     84.90 o 
  23   7   4        5.41       -2.96     85.36 o 
 -25   8   4       27.07        0.22     44.71 o 
 -24   8   4        3.68       -6.14     58.33 o 
 -23   8   4       60.05       36.18     52.27 o 
 -22   8   4      186.06      122.57     55.63 o 
 -21   8   4      127.59       48.85     50.79 o 
 -20   8   4        7.62        0.05     46.69 o 
 -19   8   4      126.57       90.49     48.00 o 
 -18   8   4        0.11      -22.19     38.55 o 
 -17   8   4      447.11      384.14     58.98 o 
 -16   8   4       49.49      -15.59     36.57 o 
 -15   8   4      141.73       57.51     45.04 o 
 -14   8   4      201.00      227.55     56.15 o 
 -13   8   4        9.77       18.37     29.47 o 
 -12   8   4       36.93       41.48     33.42 o 
 -11   8   4      589.78      604.35     50.83 o 
 -10   8   4       11.00      -21.84     35.14 o 
  -9   8   4       68.70       44.90     33.45 o 
  -8   8   4       80.61       77.76     33.87 o 
  -7   8   4      446.45      431.22     81.23 o 
  -6   8   4      557.60      550.58     49.50 o 
  -5   8   4      635.18      726.13     55.10 o 
  -4   8   4     2046.11     2038.45     82.24 o 
  -3   8   4      287.83      313.41     36.29 o 
  -2   8   4        0.43      -48.92     29.29 o 
  -1   8   4       38.74       20.61     32.58 o 
   0   8   4       57.01       74.12     26.26 o 
   1   8   4      126.64      116.28     26.86 o 
   2   8   4     2862.66     2759.74     96.18 o 
   3   8   4       83.44       29.32     25.20 o 
   4   8   4      396.19      401.48     38.25 o 
   5   8   4       55.90       40.09     23.08 o 
   6   8   4       13.01       96.91     46.57 o 
   7   8   4       20.03      -46.88     58.42 o 
   8   8   4       71.54      -14.14     54.84 o 
   9   8   4       43.81       23.20     59.58 o 
  10   8   4      525.01      304.79     89.16 o 
  11   8   4      452.57      495.82     94.43 o 
  12   8   4      131.52      101.17     71.09 o 
  13   8   4      156.41      200.19     82.86 o 
  14   8   4       57.73       80.47     76.96 o 
  15   8   4       20.73       40.75     78.14 o 
  16   8   4        0.97      147.84     89.96 o 
  17   8   4      101.63      286.53    103.00 o 
  18   8   4      603.12      822.12    131.53 o 
  19   8   4       25.34       99.85     74.22 o 
  20   8   4        2.85      151.55     91.38 o 
  21   8   4        0.41      144.56     88.98 o 
 -23   9   4       34.78       31.38     49.05 o 
 -22   9   4       15.58       -3.43     52.75 o 
 -21   9   4       84.34       76.68     52.17 o 
 -20   9   4       97.73      133.77     57.81 o 
 -19   9   4      401.15      446.84     70.67 o 
 -18   9   4        2.18       41.22     49.35 o 
 -17   9   4        5.93       40.06     45.43 o 
 -16   9   4      220.93      308.88     57.12 o 
 -15   9   4      373.19      278.32     52.34 o 
 -14   9   4      322.96      392.38     56.66 o 
 -13   9   4       50.54       51.40     42.13 o 
 -12   9   4      520.78      464.04     59.84 o 
 -11   9   4      227.65      139.85     54.58 o 
 -10   9   4        2.38       37.80     34.95 o 
  -9   9   4        4.58        6.11     30.26 o 
  -8   9   4      371.57      467.95     46.99 o 
  -7   9   4      180.39      251.35     37.97 o 
  -6   9   4     1112.94     1077.08     63.66 o 
  -5   9   4     1557.25     1505.07    155.74 o 
  -4   9   4       19.35       39.47     29.22 o 
  -3   9   4      909.62      967.06     94.97 o 
  -2   9   4     1894.95     1789.90     77.17 o 
  -1   9   4      188.18      197.13     33.72 o 
   0   9   4       24.79       49.59     27.18 o 
   1   9   4        7.49       23.45     26.37 o 
   2   9   4      774.19      605.12     64.15 o 
   3   9   4       65.83       90.90     27.00 o 
   4   9   4      322.81      268.32     33.36 o 
   5   9   4       35.28       31.39     34.16 o 
   6   9   4      444.03      379.32     86.20 o 
   7   9   4      305.79      356.21     85.20 o 
   8   9   4       93.92       94.19     67.39 o 
   9   9   4      461.90      521.96     96.06 o 
  10   9   4      794.13      888.78    121.17 o 
  11   9   4        2.93       40.53     70.99 o 
  12   9   4        2.57       66.09     74.32 o 
  13   9   4        0.36      106.25     86.33 o 
  14   9   4      453.74      431.33    108.25 o 
  15   9   4       94.32      217.28     96.90 o 
  16   9   4      175.46      326.17    106.42 o 
  17   9   4        4.41      100.64     92.24 o 
  18   9   4       41.12       94.59     87.97 o 
  19   9   4        0.08      223.90    105.73 o 
 -21  10   4        0.64      -26.13     52.89 o 
 -20  10   4       26.53       64.07     53.47 o 
 -19  10   4       40.38      -58.11     48.56 o 
 -18  10   4       87.32       92.42     55.01 o 
 -17  10   4      132.72      250.59     75.27 o 
 -16  10   4      123.08      100.94     55.62 o 
 -15  10   4        1.72      -17.27     41.44 o 
 -14  10   4       53.08       47.47     62.93 o 
 -13  10   4      115.96       70.37     49.93 o 
 -12  10   4        1.19      -29.82     55.34 o 
 -11  10   4       72.69       62.26     44.22 o 
 -10  10   4       43.36       64.80     58.69 o 
  -9  10   4        0.00        3.29     39.12 o 
  -8  10   4        0.66       21.49     32.95 o 
  -7  10   4       14.33       78.01     34.93 o 
  -6  10   4      439.45      471.81     49.79 o 
  -5  10   4       23.50       52.25     36.16 o 
  -4  10   4      210.76      161.57     37.95 o 
  -3  10   4       84.95       72.61     49.24 o 
  -2  10   4       26.77       31.45     31.19 o 
  -1  10   4       85.62       98.06     31.41 o 
   0  10   4      860.18      737.26     53.28 o 
   1  10   4      244.78      244.06     36.99 o 
   2  10   4        8.22       -7.07     27.68 o 
   3  10   4       61.22       37.12     28.71 o 
   4  10   4       23.32      101.24     77.01 o 
   5  10   4     1258.84     1018.66    126.16 o 
   6  10   4       53.40      167.54     78.06 o 
   7  10   4       42.85      138.78     77.78 o 
   8  10   4      374.32      485.29     99.44 o 
   9  10   4       10.19       -0.82     72.94 o 
  10  10   4       16.10       87.35     77.04 o 
  11  10   4       28.42      114.30     81.73 o 
  12  10   4      303.65      455.30    103.60 o 
  13  10   4       26.47      152.75     88.89 o 
  14  10   4       41.99      232.65     97.13 o 
  15  10   4       95.79      265.74    103.99 o 
  16  10   4       40.65      183.61    102.29 o 
  17  10   4      177.96      416.68    120.76 o 
 -18  11   4       27.34       40.66     51.41 o 
 -17  11   4       52.04      140.79     55.12 o 
 -16  11   4      144.33      167.78     58.00 o 
 -15  11   4        7.13       10.10     50.61 o 
 -14  11   4       16.28       89.35     49.35 o 
 -13  11   4        5.69       -0.71     74.21 o 
 -12  11   4       78.91       63.29     45.80 o 
 -11  11   4       23.17       23.84     44.40 o 
 -10  11   4        2.72       -1.17     44.00 o 
  -9  11   4      251.89      202.97     56.33 o 
  -8  11   4       15.56       25.44     45.63 o 
  -7  11   4      176.82      197.98     45.15 o 
  -6  11   4        3.00        1.00     37.34 o 
  -5  11   4       35.30       69.70     39.33 o 
  -4  11   4       14.09       20.74     36.33 o 
  -3  11   4      161.70      252.25     43.66 o 
  -2  11   4      207.03      326.64     46.30 o 
  -1  11   4      126.43      170.62     56.73 o 
   0  11   4      496.56      451.42     48.63 o 
   1  11   4       56.12      110.93     36.77 o 
   2  11   4       11.05       74.59     34.16 o 
   3  11   4        3.08      181.93     88.15 o 
   4  11   4       51.23      106.60     83.29 o 
   5  11   4       14.48      111.89     86.29 o 
   6  11   4      210.44      247.40     92.92 o 
   7  11   4        5.50       73.48     80.59 o 
   8  11   4        0.29      116.83     81.68 o 
   9  11   4       37.15       79.49     83.27 o 
  10  11   4      228.69      372.23    101.08 o 
  11  11   4       11.24      169.25     89.96 o 
  12  11   4      208.51      402.37    112.43 o 
  13  11   4       32.79      226.98    103.11 o 
  14  11   4        3.59      156.16    101.49 o 
 -13  12   4       15.72        4.04     69.00 o 
 -12  12   4        1.29      -14.05     45.10 o 
 -11  12   4      160.82       78.68     50.76 o 
 -10  12   4       17.66       48.25     78.55 o 
  -9  12   4      114.62      191.76     53.77 o 
  -8  12   4        2.64       -9.97     40.90 o 
  -7  12   4      275.90      329.82    147.73 o 
  -6  12   4       29.49       43.78     43.47 o 
  -5  12   4      108.51      209.30     53.20 o 
  -4  12   4       16.83       54.09     37.29 o 
  -3  12   4      103.83      181.54     57.52 o 
  -2  12   4      809.58      923.51    100.02 o 
  -1  12   4        0.02       94.13     73.40 o 
   0  12   4      213.07      237.14     56.22 o 
   1  12   4      151.43      217.41     55.37 o 
   2  12   4        5.81      226.54     94.29 o 
   3  12   4       15.73      226.66     91.39 o 
   4  12   4        0.05      154.17     89.43 o 
   5  12   4      158.72      162.32     93.02 o 
   6  12   4      132.94      130.59     90.38 o 
   7  12   4       98.17      208.74    100.69 o 
   8  12   4        3.08      131.65     89.42 o 
   9  12   4       17.54       54.38     91.22 o 
  10  12   4      242.58      233.00    104.93 o 
  -5  13   4       55.44      103.78     76.37 o 
  -4  13   4        5.55      243.52     62.03 o 
  -3  13   4      134.09      229.96     62.21 o 
  -2  13   4        3.82      115.60     53.59 o 
  -1  13   4       36.40      131.00     45.01 o 
   0  13   4        0.25      120.30     78.82 o 
   1  13   4       83.18      135.64     88.01 o 
 -31   1   5       97.51       77.04     37.57 o 
 -30   1   5       62.49       33.83     47.04 o 
 -29   1   5        6.41      -52.29     31.98 o 
 -28   1   5       24.99       23.35     38.35 o 
 -27   1   5       40.85       -6.17     35.72 o 
 -26   1   5        5.23      -27.63     31.65 o 
 -25   1   5      680.07      713.62     54.32 o 
 -24   1   5       45.55       29.81     28.59 o 
 -23   1   5      648.24      643.42     40.72 o 
 -22   1   5     2399.80     2545.51     77.22 o 
 -21   1   5      603.60      585.82     40.21 o 
 -20   1   5       11.38       14.79     16.93 o 
 -19   1   5        0.62        4.80     14.78 o 
 -18   1   5       64.32       95.04     16.98 o 
 -17   1   5      278.70      327.46     32.68 o 
 -16   1   5       62.50       55.41     11.61 o 
 -15   1   5      779.01      633.54     24.86 o 
 -14   1   5      427.36      236.78     22.43 o 
 -13   1   5      265.01      223.44     25.44 o 
 -12   1   5      103.19      102.91     11.21 o 
 -11   1   5      399.27      398.78     18.03 o 
 -10   1   5    10267.26     9597.56    169.08 o 
  -9   1   5      365.94      446.26     18.48 o 
  -8   1   5     2217.52     1853.80     39.48 o 
  -7   1   5     2758.50     2119.23     43.57 o 
  -6   1   5     3727.59     3823.31     70.87 o 
  -5   1   5     7075.64     7764.68    148.23 o 
  -4   1   5      631.94      535.70     59.87 o 
  -3   1   5    68924.77    70820.42   1528.04 o 
  -2   1   5     1972.94     2070.06     53.16 o 
  -1   1   5     7024.98     8136.32    181.32 o 
   0   1   5     2036.98     2324.50     58.43 o 
   1   1   5    12465.68    12369.72    244.58 o 
   2   1   5      630.61      848.21     27.62 o 
   3   1   5      280.76      420.52     19.98 o 
   4   1   5     2829.96     2346.81     65.44 o 
   5   1   5       45.34      114.81     20.41 o 
   6   1   5    11400.10    10972.01    310.68 o 
   7   1   5      567.45      535.08     33.55 o 
   8   1   5       12.99        2.37     10.89 o 
   9   1   5       30.65       59.65     12.55 o 
  10   1   5      508.21      506.58     46.22 o 
  11   1   5     1548.02     1493.40     42.48 o 
  12   1   5      705.89      781.08     36.83 o 
  13   1   5      338.23      402.44     36.77 o 
  14   1   5      225.11      199.04     19.89 o 
  15   1   5      177.52      136.80     24.84 o 
  16   1   5      662.94      659.09     41.45 o 
  17   1   5      626.99      731.87     43.09 o 
  18   1   5        0.64       -3.45     24.45 o 
  19   1   5      298.15      328.90     50.25 o 
  20   1   5      214.24      215.53     31.87 o 
  21   1   5       19.81      -10.94     27.61 o 
  22   1   5       54.63       25.14     30.50 o 
  23   1   5      338.22      296.42     40.85 o 
  24   1   5       59.95       41.83     30.40 o 
  25   1   5       11.33      -10.65     30.81 o 
  26   1   5       32.70      -25.05     32.30 o 
  27   1   5       39.55        5.95     32.28 o 
 -31   2   5       28.88       43.73     35.32 o 
 -30   2   5       22.37       -3.19     32.74 o 
 -29   2   5       13.38      -19.12     30.89 o 
 -28   2   5       37.01       25.98     39.73 o 
 -27   2   5        5.15       -6.05     35.60 o 
 -26   2   5        1.89      -49.40     34.34 o 
 -25   2   5       15.23       27.76     22.29 o 
 -24   2   5       92.35       66.04     25.96 o 
 -23   2   5      128.51       53.17     24.01 o 
 -22   2   5       44.15       33.31     21.11 o 
 -21   2   5        2.91       22.49     18.91 o 
 -20   2   5     1143.94     1102.32     57.36 o 
 -19   2   5      388.16      466.29     37.87 o 
 -18   2   5      868.56      817.38     35.71 o 
 -17   2   5      318.12      333.47     23.43 o 
 -16   2   5     1832.70     1639.34     48.08 o 
 -15   2   5      138.46      191.61     24.51 o 
 -14   2   5     4679.07     4801.70    107.65 o 
 -13   2   5       59.57       59.90     12.12 o 
 -12   2   5     1712.12     1373.88     40.89 o 
 -11   2   5     2531.85     2135.95    101.19 o 
 -10   2   5     1367.58     1397.72     48.57 o 
  -9   2   5      370.00      437.53     22.86 o 
  -8   2   5    10330.91    11394.40    258.17 o 
  -7   2   5     1786.51     1880.86     56.57 o 
  -6   2   5     2397.47     2773.63     89.00 o 
  -5   2   5     3051.92     2352.00     86.86 o 
  -4   2   5    17501.92    16164.15    448.67 o 
  -3   2   5      256.93      222.77     18.63 o 
  -2   2   5      117.63       76.62     32.69 o 
  -1   2   5      509.67      399.54     25.14 o 
   0   2   5     6694.00     6504.71    185.90 o 
   1   2   5     4117.79     4546.66    133.35 o 
   2   2   5    33370.75    31071.56    851.91 o 
   3   2   5      184.02      380.51     26.12 o 
   4   2   5      258.49      364.60     27.94 o 
   5   2   5     1315.05     1239.99     44.60 o 
   6   2   5    17612.40    17536.54    415.67 o 
   7   2   5        7.42        4.94     11.83 o 
   8   2   5     1769.71     1822.58     64.01 o 
   9   2   5       13.34       49.26     15.14 o 
  10   2   5       19.60       91.34     16.47 o 
  11   2   5      715.55      692.19     39.42 o 
  12   2   5     1013.05      956.50     42.10 o 
  13   2   5      962.96      922.29     54.23 o 
  14   2   5      262.94      226.31     31.89 o 
  15   2   5     1063.64     1045.47     62.15 o 
  16   2   5     1168.04     1213.16     56.43 o 
  17   2   5      926.80      938.11     61.56 o 
  18   2   5     1758.74     1787.28     83.61 o 
  19   2   5      961.14     1054.81     66.12 o 
  20   2   5       17.13       41.35     45.08 o 
  21   2   5      166.15       70.55     48.72 o 
  22   2   5       49.60       83.09     50.96 o 
  23   2   5        1.48       40.70     53.70 o 
  24   2   5      181.65      279.47     61.87 o 
  25   2   5      154.92       92.87     49.47 o 
  26   2   5        2.41      -19.54     48.68 o 
  27   2   5      104.69       92.27     52.98 o 
 -31   3   5       72.88       81.25     57.17 o 
 -30   3   5       14.39       18.06     33.72 o 
 -29   3   5      150.68      106.67     36.11 o 
 -28   3   5      147.09      132.01     36.00 o 
 -27   3   5       24.82       33.51     34.49 o 
 -26   3   5      225.88      250.96     28.32 o 
 -25   3   5      120.42      117.53     24.62 o 
 -24   3   5        0.09       26.58     20.42 o 
 -23   3   5      931.51     1022.02     43.94 o 
 -22   3   5      355.07      357.99     43.13 o 
 -21   3   5      209.29      248.25     24.02 o 
 -20   3   5      920.60     1075.29     43.93 o 
 -19   3   5      829.23      823.88     40.79 o 
 -18   3   5       25.53       44.33     16.18 o 
 -17   3   5      371.46      347.32     20.05 o 
 -16   3   5      141.60      123.99     13.46 o 
 -15   3   5      442.39      399.16     21.26 o 
 -14   3   5      664.10      655.93     32.63 o 
 -13   3   5      694.61      603.23     23.81 o 
 -12   3   5     4310.90     4280.32     81.54 o 
 -11   3   5       39.63       50.19      9.48 o 
 -10   3   5      186.91      178.53     11.53 o 
  -9   3   5     2395.00     2280.22    148.00 o 
  -8   3   5     6595.01     5859.29    200.09 o 
  -7   3   5     3776.34     3693.04    115.53 o 
  -6   3   5      160.70      279.77     53.45 o 
  -5   3   5      339.57      323.85     26.50 o 
  -4   3   5     3180.38     3320.63    102.56 o 
  -3   3   5        3.66      -17.42     11.03 o 
  -2   3   5     5470.45     4752.42    118.63 o 
  -1   3   5      531.56      314.29     20.43 o 
   0   3   5     1121.42     1008.74     39.91 o 
   1   3   5       73.07      109.14     13.66 o 
   2   3   5        8.37       14.20     11.39 o 
   3   3   5      717.49      682.77     33.88 o 
   4   3   5      941.60      771.18     26.16 o 
   5   3   5     6190.98     7004.22    143.98 o 
   6   3   5     1046.28      831.48     34.68 o 
   7   3   5       26.64       25.04     19.57 o 
   8   3   5      107.52      100.73     14.17 o 
   9   3   5      233.79      149.50     15.88 o 
  10   3   5      924.08     1005.24     41.11 o 
  11   3   5        0.29      -33.67     19.10 o 
  12   3   5       58.37        3.96     23.86 o 
  13   3   5     1835.51     1778.91     76.72 o 
  14   3   5      127.77      157.26     31.63 o 
  15   3   5      208.21      170.07     36.32 o 
  16   3   5      682.92      685.33     45.06 o 
  17   3   5      341.95      338.64     33.17 o 
  18   3   5        0.21      -25.41     25.91 o 
  19   3   5      339.78      319.25     33.36 o 
  20   3   5      675.28      907.64     53.64 o 
  21   3   5       12.62       47.70     33.10 o 
  22   3   5      115.55       35.24     36.05 o 
  23   3   5      156.46       91.78     89.43 o 
  24   3   5       32.89       -1.64     37.19 o 
  25   3   5        1.50       -6.04     35.59 o 
  26   3   5       21.74       58.00     41.04 o 
 -30   4   5        3.68      -15.65     56.35 o 
 -29   4   5       52.86        0.23     63.40 o 
 -28   4   5      173.16      175.15     65.45 o 
 -27   4   5      200.04      249.77     43.43 o 
 -26   4   5      630.23      535.36     43.28 o 
 -25   4   5      160.36      211.07     32.47 o 
 -24   4   5      646.84      737.15     46.49 o 
 -23   4   5      505.27      577.89     40.10 o 
 -22   4   5      820.81      828.18     50.92 o 
 -21   4   5      201.58      214.62     32.61 o 
 -20   4   5     1003.82     1203.68    122.90 o 
 -19   4   5     1578.62     1629.58     99.81 o 
 -18   4   5      362.54      286.38     29.64 o 
 -17   4   5        3.88       29.43     28.44 o 
 -16   4   5      182.84      178.37     19.05 o 
 -15   4   5      179.01      127.98     18.39 o 
 -14   4   5       51.03       31.54     14.14 o 
 -13   4   5        7.62       83.35     14.38 o 
 -12   4   5     6749.37     6470.48    135.92 o 
 -11   4   5     2330.22     2057.60     67.14 o 
 -10   4   5     2038.79     2056.36     65.64 o 
  -9   4   5     1560.83     1442.73     59.90 o 
  -8   4   5       13.53        5.48     39.20 o 
  -6   4   5     1023.32      878.08     51.53 o 
  -5   4   5      542.98      590.97     44.07 o 
  -4   4   5       43.51       70.33     20.35 o 
  -3   4   5     4961.98     4812.21    166.57 o 
  -2   4   5     2212.31     2189.22     87.26 o 
  -1   4   5     8422.83     8107.97    232.19 o 
   0   4   5     3835.05     4027.11    131.41 o 
   1   4   5      447.12      665.29     37.14 o 
   2   4   5        0.04       30.09     13.05 o 
   3   4   5      130.10      116.73     15.50 o 
   4   4   5      570.85      483.36     27.25 o 
   5   4   5       61.24       77.23     19.59 o 
   6   4   5      195.66      255.20     33.68 o 
   7   4   5     2206.10     2297.73     55.34 o 
   8   4   5       18.19       17.66      9.65 o 
   9   4   5      495.81      353.28     23.10 o 
  10   4   5      368.73      287.75     26.40 o 
  11   4   5     1520.02     1542.62     54.17 o 
  12   4   5        0.25      -10.62     17.14 o 
  13   4   5      262.52      151.62     35.41 o 
  14   4   5     2172.33     2105.01     70.19 o 
  15   4   5        1.58      -19.23     28.74 o 
  16   4   5      877.62      931.44     48.94 o 
  17   4   5        1.27      -11.75     45.28 o 
  18   4   5      504.14      519.18     54.06 o 
  19   4   5     1565.10     1689.58     65.87 o 
  20   4   5      425.70      382.95     55.06 o 
  21   4   5      134.64      166.95     72.67 o 
  22   4   5        0.91       43.09     51.73 o 
  23   4   5        1.36      -36.21     33.30 o 
  24   4   5       22.00       26.62     35.92 o 
  25   4   5       66.62       71.73     37.18 o 
 -29   5   5        0.35      -18.43     62.89 o 
 -28   5   5       99.17      163.43     39.83 o 
 -27   5   5       23.06       82.85     33.52 o 
 -26   5   5       28.54       32.14     31.79 o 
 -25   5   5       78.73       83.47     34.27 o 
 -24   5   5        4.12       -7.10     37.27 o 
 -23   5   5      357.93      396.42     56.53 o 
 -22   5   5      198.39      155.88     48.22 o 
 -21   5   5       48.37        8.90     43.20 o 
 -20   5   5        5.16       51.97     42.97 o 
 -19   5   5      363.02      477.55     72.28 o 
 -18   5   5       91.10       72.14     36.37 o 
 -17   5   5      429.52      334.28     47.46 o 
 -16   5   5     1260.35     1225.52    145.14 o 
 -15   5   5     3195.85     3411.82    108.38 o 
 -14   5   5      243.67      183.75     26.21 o 
 -13   5   5      266.75      259.54     34.11 o 
 -12   5   5      877.75      853.61     60.77 o 
 -11   5   5       73.55       99.01     25.24 o 
 -10   5   5       21.09       42.87     21.03 o 
  -9   5   5     4390.79     4432.21    278.75 o 
  -8   5   5      382.43      484.55     42.64 o 
  -7   5   5      764.15      927.73     72.85 o 
  -6   5   5      433.98      441.10     53.61 o 
  -5   5   5     1957.54     1940.03     84.73 o 
  -4   5   5      298.56      271.30     32.11 o 
  -3   5   5      207.67      248.86     34.86 o 
  -2   5   5       25.44       23.79     18.15 o 
  -1   5   5     3175.40     2730.40    142.79 o 
   0   5   5      284.18      258.41     35.00 o 
   1   5   5        0.54       61.95     39.27 o 
   2   5   5     1395.74     1465.79    142.21 o 
   3   5   5    19958.92    19214.51    687.96 o 
   4   5   5       71.11       71.31     20.30 o 
   5   5   5      423.19      293.07     29.64 o 
   6   5   5     1440.19     1232.50     62.36 o 
   7   5   5     4183.94     4100.16    109.81 o 
   8   5   5      313.33      326.34     39.09 o 
   9   5   5      132.06       61.23     24.04 o 
  10   5   5     2955.71     2718.47    128.69 o 
  11   5   5       73.02       26.69     45.68 o 
  12   5   5      987.92     1004.74    150.16 o 
  13   5   5      903.62     1137.48     72.53 o 
  14   5   5      793.63      852.06    117.90 o 
  15   5   5      285.59      258.68     40.69 o 
  16   5   5      169.87      120.56     39.57 o 
  17   5   5      199.12      280.78     67.13 o 
  18   5   5       95.80      125.42     46.56 o 
  19   5   5      223.63      204.88     57.07 o 
  20   5   5      121.48      177.62     48.58 o 
  21   5   5       25.00       46.32    124.22 o 
  22   5   5       90.85      203.05    108.97 o 
  23   5   5      370.63      640.07    188.69 o 
  24   5   5      212.24      358.80     78.75 o 
  25   5   5      125.46      312.66     79.99 o 
 -28   6   5       70.93       33.54     48.16 o 
 -27   6   5       42.55       58.25     50.71 o 
 -26   6   5       95.29      127.91     68.28 o 
 -25   6   5       36.92      -13.91     42.78 o 
 -24   6   5       36.81       -2.36     45.74 o 
 -23   6   5        0.51      -29.87     40.21 o 
 -22   6   5       11.45      -19.58     34.50 o 
 -21   6   5       59.12       42.60     41.23 o 
 -20   6   5       39.14       49.03     39.93 o 
 -19   6   5       13.75       16.28     37.97 o 
 -18   6   5      144.86       43.94     48.56 o 
 -17   6   5      422.16      331.52     67.87 o 
 -16   6   5      638.93      821.23    101.09 o 
 -15   6   5      696.99     1167.46    116.50 o 
 -14   6   5     2121.75     1925.21    141.01 o 
 -12   6   5      413.21      397.74     68.12 o 
 -11   6   5     2623.87     2399.98    152.27 o 
 -10   6   5      448.90      398.53     69.28 o 
  -9   6   5      240.19      380.76     66.47 o 
  -8   6   5       50.10       50.81     45.53 o 
  -7   6   5       73.32       62.58     25.46 o 
  -6   6   5       45.86        9.91     22.43 o 
  -5   6   5     1953.63     1970.44    100.66 o 
  -4   6   5      643.54      627.24     49.61 o 
  -3   6   5      460.41      603.69     47.94 o 
  -2   6   5      119.64      143.77     30.65 o 
  -1   6   5      102.70       58.61     22.55 o 
   0   6   5      653.00      661.50     48.28 o 
   1   6   5     1026.09     1095.04    116.67 o 
   2   6   5      795.05      726.33     49.74 o 
   3   6   5       86.21       31.66     41.62 o 
   4   6   5        3.06       37.05     18.34 o 
   6   6   5      114.79      130.99     25.65 o 
   7   6   5      145.68      112.69     26.49 o 
   8   6   5       53.52       63.21     23.73 o 
   9   6   5     1200.29     1019.37     63.67 o 
  10   6   5      432.51      406.35     55.73 o 
  11   6   5        1.80      -17.47     30.36 o 
  12   6   5       26.61       38.67     32.86 o 
  13   6   5       20.84      -15.35     31.05 o 
  14   6   5      489.94      452.46     48.16 o 
  15   6   5      839.14      816.79     67.68 o 
  16   6   5      166.88      187.63     43.24 o 
  17   6   5       29.38       27.53     39.39 o 
  18   6   5       73.75      100.95     59.54 o 
  19   6   5      128.22      186.14     94.67 o 
  20   6   5       56.51       78.70     78.18 o 
  21   6   5      124.65      219.13    123.16 o 
  22   6   5      281.78      355.12    154.45 o 
  23   6   5      131.31      153.46    137.95 o 
  24   6   5       56.11      226.46    185.12 o 
 -27   7   5       85.37       69.17     50.25 o 
 -26   7   5       15.17       35.51     47.67 o 
 -25   7   5      122.23      217.98    113.89 o 
 -24   7   5       18.29      -35.37     45.16 o 
 -23   7   5        0.51      -46.72     45.36 o 
 -22   7   5       81.70       63.65    106.94 o 
 -21   7   5       49.27       15.67     43.32 o 
 -20   7   5        1.73       11.92     38.60 o 
 -19   7   5      472.85      508.88    113.51 o 
 -18   7   5       84.27       94.91     43.44 o 
 -17   7   5        0.10      -25.78     38.68 o 
 -16   7   5      349.30      371.47     55.72 o 
 -15   7   5        0.13       33.22     46.67 o 
 -14   7   5      363.99      244.53     58.33 o 
 -13   7   5       68.54      100.63     44.65 o 
 -12   7   5     1188.55     1315.44    132.92 o 
 -11   7   5      128.04       46.97     66.52 o 
 -10   7   5      682.66      774.71    108.34 o 
  -9   7   5     2434.25     2422.68    296.74 o 
  -8   7   5        4.52        4.54     31.53 o 
  -7   7   5      158.11      107.42     35.88 o 
  -6   7   5      364.10      313.14     41.16 o 
  -5   7   5        9.93       19.51     25.11 o 
  -4   7   5      307.39      285.63     39.49 o 
  -3   7   5      159.22      141.54     33.36 o 
  -2   7   5     1217.09     1149.74     69.63 o 
  -1   7   5       37.22       34.62     25.27 o 
   0   7   5      518.37      428.78     45.61 o 
   1   7   5      534.62      595.66     50.11 o 
   2   7   5     1231.92     1329.84     70.99 o 
   3   7   5      756.61      936.29    177.90 o 
   4   7   5      681.40      687.01     52.34 o 
   5   7   5      427.40      309.68     47.31 o 
   6   7   5      132.50       67.66     20.62 o 
   8   7   5        4.90       64.70     63.05 o 
   9   7   5     1323.18     1180.76    124.48 o 
  10   7   5      882.61      680.36    101.96 o 
  11   7   5        1.31       -9.03     62.61 o 
  12   7   5      548.41      547.51    100.77 o 
  13   7   5      139.73       53.90     70.63 o 
  14   7   5      587.58      576.68    104.19 o 
  15   7   5      332.54      386.57     97.32 o 
  16   7   5       69.53      162.62     82.98 o 
  17   7   5       17.92       37.34     88.83 o 
  18   7   5        1.80      109.80     96.90 o 
  19   7   5      149.57      333.00    104.74 o 
  20   7   5      216.06      443.13    112.97 o 
  21   7   5        3.62      121.56     85.92 o 
 -25   8   5        7.49       10.63     45.73 o 
 -24   8   5      207.22      329.72     69.22 o 
 -23   8   5      191.44      119.91     53.31 o 
 -22   8   5       10.07      -21.82     45.09 o 
 -21   8   5       87.43       55.72     49.11 o 
 -20   8   5      267.84      274.58     60.29 o 
 -19   8   5       11.45        7.68     45.89 o 
 -18   8   5      282.65      216.16     50.68 o 
 -17   8   5        5.02       -1.58     36.42 o 
 -16   8   5        2.37      -31.32     34.14 o 
 -15   8   5        2.75      -21.23     32.35 o 
 -14   8   5        0.26      -22.54     32.83 o 
 -13   8   5       46.26       27.84     31.31 o 
 -12   8   5      223.93      296.07     47.35 o 
 -11   8   5     1036.94     1081.83     89.02 o 
 -10   8   5      989.32     1119.64     82.91 o 
  -9   8   5      945.42      918.66     77.47 o 
  -8   8   5      234.04      301.68     54.16 o 
  -7   8   5       36.67       24.28     37.51 o 
  -6   8   5       11.77       62.78     59.08 o 
  -5   8   5     2989.59     2762.79    144.45 o 
  -4   8   5        7.74       19.74     38.53 o 
  -3   8   5       16.70       66.62     58.62 o 
  -2   8   5        0.08      -37.80     40.45 o 
  -1   8   5     1576.06     1515.74    168.88 o 
   0   8   5      430.67      452.52     55.66 o 
   1   8   5      146.54      126.32     31.19 o 
   2   8   5     2541.93     2460.73     91.06 o 
   3   8   5      444.94      317.60     34.29 o 
   4   8   5       85.20      109.25     25.22 o 
   5   8   5        7.81       51.17     22.72 o 
   6   8   5     2095.35     2052.48    158.75 o 
   7   8   5      406.99      386.88     85.00 o 
   8   8   5       48.96       31.00     61.02 o 
   9   8   5      466.35      215.62     82.86 o 
  10   8   5      287.05      220.80     77.50 o 
  11   8   5       49.23       52.94     70.36 o 
  12   8   5      254.42      403.51     94.98 o 
  13   8   5      109.39      176.57     82.80 o 
  14   8   5       61.29       75.16     80.92 o 
  15   8   5       25.39      132.85     90.70 o 
  16   8   5      668.68     1123.31    143.89 o 
  17   8   5       48.32      175.98     96.54 o 
  18   8   5        0.05      260.61    104.76 o 
  19   8   5        0.66      121.30     84.99 o 
  20   8   5        3.60      119.58     86.13 o 
  21   8   5        0.05      107.61     88.16 o 
 -23   9   5      213.32      209.42     63.26 o 
 -22   9   5       85.08      100.58     57.47 o 
 -21   9   5      148.18      159.01     79.38 o 
 -20   9   5       11.20      -22.89     46.19 o 
 -19   9   5      108.97      102.48     55.68 o 
 -18   9   5      501.20      559.40     72.58 o 
 -17   9   5       26.91       31.91     44.02 o 
 -16   9   5        2.93       13.92     45.44 o 
 -15   9   5      266.16      311.75     53.55 o 
 -14   9   5      272.02      352.18     55.70 o 
 -13   9   5      472.97      533.78     68.85 o 
 -12   9   5      126.09       96.00     42.44 o 
 -11   9   5        6.25       10.55     33.78 o 
 -10   9   5      357.73      235.62     55.08 o 
  -9   9   5        0.01       65.39     33.61 o 
  -8   9   5        6.81       71.25     37.82 o 
  -7   9   5      202.80      230.48     84.06 o 
  -6   9   5      323.76      199.24     55.70 o 
  -5   9   5      137.42      137.69     35.48 o 
  -4   9   5      740.96      769.47     72.56 o 
  -3   9   5      560.64      721.21     52.55 o 
  -2   9   5      942.51     1026.23     90.76 o 
  -1   9   5      173.99      182.11     33.74 o 
   0   9   5      907.71      907.51     55.54 o 
   1   9   5      578.66      498.55     44.69 o 
   2   9   5      333.40      345.35     37.48 o 
   3   9   5     1802.93     1994.68    139.14 o 
   4   9   5      427.18      438.36     40.18 o 
   5   9   5      105.32      266.00     77.10 o 
   6   9   5       18.73       -8.82     65.94 o 
   7   9   5      470.49      426.32     93.65 o 
   8   9   5       10.04       66.97     69.85 o 
   9   9   5       26.73       63.87     68.00 o 
  10   9   5      169.22      152.12     78.16 o 
  11   9   5        0.12       64.81     75.66 o 
  12   9   5      173.26      187.57     94.26 o 
  13   9   5       35.94       72.76     91.15 o 
  14   9   5      164.63      297.56    102.78 o 
  15   9   5        3.56      179.31     96.07 o 
  16   9   5      108.89      214.32    102.30 o 
  17   9   5        3.91       49.62    105.34 o 
  18   9   5        1.66       39.18     84.69 o 
  19   9   5       44.44      115.91     88.68 o 
 -21  10   5        0.69      -28.12     62.56 o 
 -20  10   5       32.73       78.02     54.57 o 
 -19  10   5        0.00       59.72     55.03 o 
 -18  10   5       85.41       87.47    114.33 o 
 -17  10   5      191.97      171.24     55.95 o 
 -16  10   5       49.44       31.89     42.84 o 
 -15  10   5       84.04      103.41     49.73 o 
 -14  10   5      157.84      180.93     69.75 o 
 -13  10   5      431.85      369.09     64.42 o 
 -12  10   5       68.63        1.02     42.49 o 
 -11  10   5      284.41      344.21     58.38 o 
 -10  10   5      391.88      396.15     58.93 o 
  -9  10   5       63.95       81.63     35.07 o 
  -8  10   5       40.58       79.10     34.85 o 
  -7  10   5        1.92       37.46     32.38 o 
  -6  10   5       28.24       64.15     35.49 o 
  -5  10   5      390.05      459.71     49.56 o 
  -4  10   5        7.88       42.46     33.49 o 
  -3  10   5      163.94      113.10     52.84 o 
  -2  10   5       45.95       53.03     30.80 o 
  -1  10   5       17.97       63.20     31.25 o 
   0  10   5        6.38      -23.52     25.80 o 
   1  10   5      226.22      200.38     50.24 o 
   2  10   5      145.13      106.15     32.66 o 
   3  10   5      547.26      709.33     61.33 o 
   4  10   5       15.47       -7.02     74.49 o 
   5  10   5       68.85       92.94     77.66 o 
   6  10   5      324.67      376.68     95.54 o 
   7  10   5        7.82       74.20     77.27 o 
   8  10   5        9.05       35.09     80.78 o 
   9  10   5        0.03       27.57     76.73 o 
  10  10   5        0.70       91.40     84.39 o 
  11  10   5        2.47       -2.43     74.20 o 
  12  10   5      114.18      224.45     94.67 o 
  13  10   5       94.90      220.94     97.23 o 
  14  10   5      303.56      560.16    122.10 o 
  15  10   5        7.36      270.17    110.85 o 
  16  10   5       46.89      181.46    109.84 o 
 -18  11   5        2.84       28.41     55.04 o 
 -17  11   5       17.68       10.79     48.67 o 
 -16  11   5        7.01       -1.13     53.39 o 
 -15  11   5      309.81      406.87    102.18 o 
 -14  11   5        2.01       38.95     48.54 o 
 -13  11   5       47.18       34.15     46.22 o 
 -12  11   5       16.81        9.95     42.77 o 
 -11  11   5      111.54      122.50     49.53 o 
 -10  11   5      287.32      298.73     58.72 o 
  -9  11   5       19.95       44.53     46.62 o 
  -8  11   5       46.63       11.67     54.74 o 
  -7  11   5        1.00       28.54     44.99 o 
  -6  11   5       33.40      113.41     40.59 o 
  -5  11   5      529.47      565.52     58.05 o 
  -4  11   5      147.66      231.12     44.86 o 
  -3  11   5      847.70      828.57     64.73 o 
  -2  11   5       29.35      154.46     47.63 o 
  -1  11   5      757.13      923.49     64.84 o 
   0  11   5       61.76      136.95     39.68 o 
   1  11   5      207.15      225.09     43.55 o 
   2  11   5      151.36      244.71     95.56 o 
   3  11   5      189.30      190.93     92.44 o 
   4  11   5      187.33      276.27     97.86 o 
   5  11   5       13.16      123.03     89.71 o 
   6  11   5      351.91      478.98    106.29 o 
   7  11   5      236.42      237.77     95.38 o 
   8  11   5       22.51        3.41     81.33 o 
   9  11   5      231.93      309.63     99.14 o 
  10  11   5      128.02      366.77    106.41 o 
  11  11   5       29.73      192.37    103.92 o 
  12  11   5       83.98      203.31    101.96 o 
  13  11   5        0.07       98.04     98.38 o 
 -13  12   5       53.10       72.21     53.04 o 
 -12  12   5        3.39       24.09     47.74 o 
 -11  12   5       17.27       77.85     60.65 o 
 -10  12   5        3.64       60.16     79.14 o 
  -9  12   5       22.59       52.56     48.45 o 
  -8  12   5        1.91       12.86     44.69 o 
  -7  12   5       29.02        9.35     45.08 o 
  -6  12   5       10.04      100.28     52.27 o 
  -5  12   5        2.95       92.92     45.59 o 
  -4  12   5       14.33       60.40     51.67 o 
  -3  12   5      109.49      178.68     44.25 o 
  -2  12   5       18.43      105.70     65.71 o 
  -1  12   5       33.25      121.37     39.73 o 
   0  12   5       46.73      125.27     39.04 o 
   1  12   5       98.57      249.18    100.03 o 
   2  12   5       28.48      259.09     97.85 o 
   3  12   5        8.69      138.33     89.47 o 
   4  12   5       31.57      135.35     92.30 o 
   5  12   5        4.77      -69.39     84.02 o 
   6  12   5        8.56      198.86    101.94 o 
   7  12   5       42.55      205.72     98.54 o 
   8  12   5      204.62      324.21    110.16 o 
   9  12   5       56.82      118.73     97.87 o 
 -32   0   6        0.08       15.67     52.21 o 
 -31   0   6       16.39       61.20     56.62 o 
 -30   0   6      449.63      511.05     72.97 o 
 -29   0   6       99.20       93.07     48.44 o 
 -28   0   6       45.18       -4.31     44.62 o 
 -27   0   6      107.28      111.93     53.51 o 
 -26   0   6      624.48      554.79     65.55 o 
 -25   0   6       34.59      -24.22     42.20 o 
 -24   0   6       31.35       52.05     43.26 o 
 -23   0   6     1243.44     1468.05     96.71 o 
 -22   0   6      211.51      242.88     33.13 o 
 -21   0   6      362.45      312.33     35.77 o 
 -20   0   6       66.68       53.44     22.98 o 
 -19   0   6      272.74      303.45     31.65 o 
 -18   0   6     3407.49     3483.02    202.00 o 
 -17   0   6     1012.15     1154.35     97.69 o 
 -16   0   6     1632.83     1713.19    150.76 o 
 -15   0   6      998.62     1002.10     47.94 o 
 -14   0   6     5818.58     5887.51    139.92 o 
 -13   0   6      790.71      860.88     35.07 o 
 -12   0   6     1078.00     1156.81     42.37 o 
 -11   0   6     1472.78     1314.03     42.32 o 
 -10   0   6     3159.43     2814.11     73.49 o 
  -9   0   6      275.40      310.93     20.19 o 
  -8   0   6     5541.80     5970.05    177.76 o 
  -7   0   6      790.88      963.97     41.86 o 
  -6   0   6    49412.15    51688.52   1410.87 o 
  -5   0   6    47621.81    48155.04   1313.19 o 
  -4   0   6    49728.33    50371.87   1776.55 o 
  -3   0   6      678.96      814.93     49.07 o 
  -2   0   6    11168.70    14051.56    504.47 o 
  -1   0   6    23462.88    24127.44    690.86 o 
   0   0   6     5362.27     5923.18    173.47 o 
   1   0   6      563.94      833.86     74.87 o 
   2   0   6     6921.52     7262.46    335.85 o 
   3   0   6     1311.77     1557.73     98.86 o 
   4   0   6     2000.92     2157.62    125.40 o 
   5   0   6        1.37       29.05     31.85 o 
  14   0   6        0.35       -8.92     44.32 o 
  15   0   6      498.22      522.83     72.65 o 
  16   0   6      794.48      794.70     68.48 o 
  17   0   6      684.52      673.89     66.61 o 
  18   0   6        1.57       16.15     35.90 o 
  19   0   6      576.86      751.39     71.06 o 
  20   0   6      206.30      202.44     46.55 o 
  21   0   6      257.03      242.73     50.97 o 
  22   0   6       22.37       39.48     49.00 o 
  23   0   6        4.82       -6.04     50.67 o 
  24   0   6       27.36       26.07     52.91 o 
  25   0   6      243.43      203.04     60.48 o 
  26   0   6       70.53      103.27     49.40 o 
 -32   1   6        0.65        1.52     77.71 o 
 -31   1   6        4.46       15.72     37.29 o 
 -30   1   6        0.69        9.54     34.20 o 
 -29   1   6       28.20        3.53     32.90 o 
 -28   1   6       89.53       81.90     39.58 o 
 -27   1   6      181.74      130.20     43.75 o 
 -26   1   6        3.43      -10.90     31.70 o 
 -25   1   6       27.30      -20.21     30.03 o 
 -24   1   6      361.52      324.81     31.13 o 
 -23   1   6        2.12       -6.97     21.02 o 
 -22   1   6      466.35      454.93     51.70 o 
 -21   1   6       95.60       79.22     20.27 o 
 -20   1   6      419.60      430.33     31.25 o 
 -19   1   6       11.13       26.51     14.85 o 
 -18   1   6      224.04      199.79     17.23 o 
 -17   1   6       12.88       16.45     11.67 o 
 -16   1   6      195.70      184.94     15.36 o 
 -15   1   6      146.75      113.64     15.27 o 
 -14   1   6      686.57      788.65     32.65 o 
 -13   1   6        0.26        1.14      8.58 o 
 -12   1   6     1963.49     2155.84     47.86 o 
 -11   1   6        7.04       18.40      8.23 o 
 -10   1   6       31.12       37.49      9.56 o 
  -9   1   6     1818.85     1651.82     37.87 o 
  -8   1   6     4224.97     4596.01     84.96 o 
  -7   1   6      271.24      397.53     18.02 o 
  -6   1   6      434.91      260.52     14.38 o 
  -5   1   6       69.10      132.92      8.96 o 
  -4   1   6    33341.94    35864.64    661.91 o 
  -3   1   6     6829.89     8749.35    183.77 o 
  -2   1   6    53993.02    60348.78   1503.01 o 
  -1   1   6       47.69      310.11     44.05 o 
   0   1   6     2217.16     1915.55     51.87 o 
   1   1   6       48.68       78.76     16.46 o 
   2   1   6    13688.38    12460.40    233.99 o 
   3   1   6      405.24      290.55     19.27 o 
   4   1   6      265.11      234.31     17.62 o 
   5   1   6     1999.66     2048.24    112.55 o 
   6   1   6      666.75      694.50     30.75 o 
   7   1   6      359.44      456.21     26.74 o 
   8   1   6      554.45      494.64     27.27 o 
   9   1   6     2839.72     3069.76     71.08 o 
  10   1   6       58.02       38.49     13.25 o 
  11   1   6       32.01       26.43     13.76 o 
  12   1   6      258.24      242.28     27.21 o 
  13   1   6       45.07       51.26     17.97 o 
  14   1   6       15.38       11.50     23.22 o 
  15   1   6      124.38       88.07     22.41 o 
  16   1   6     1469.15     1543.46     63.04 o 
  17   1   6      415.73      427.93     31.31 o 
  18   1   6      548.29      622.69     47.27 o 
  19   1   6      149.26      126.87     29.01 o 
  20   1   6      174.28      199.09     31.83 o 
  21   1   6        0.69      -32.83     28.45 o 
  22   1   6      166.65      207.44     37.23 o 
  23   1   6        9.81      -15.26     30.92 o 
  24   1   6        7.75      -20.95     32.22 o 
  25   1   6      117.09       28.32     32.79 o 
  26   1   6       51.97       -5.90     32.18 o 
 -31   2   6        2.76      -43.32     33.34 o 
 -30   2   6       21.98       -0.96     32.65 o 
 -29   2   6       20.74       11.33     32.61 o 
 -28   2   6      132.40       99.78     39.72 o 
 -27   2   6       35.67       28.34     48.81 o 
 -26   2   6      507.67      697.48     57.42 o 
 -25   2   6      115.39       58.80     25.67 o 
 -24   2   6       88.92       91.42     25.01 o 
 -23   2   6      926.70      910.65     54.55 o 
 -22   2   6      208.00      135.52     23.28 o 
 -21   2   6      440.02      487.75     31.77 o 
 -20   2   6       21.73       -6.47     30.66 o 
 -19   2   6     1607.75     1426.84     47.92 o 
 -18   2   6      549.35      427.00     51.69 o 
 -17   2   6      148.17      146.24     18.67 o 
 -16   2   6      790.54      750.86     33.06 o 
 -15   2   6      730.22      740.60     32.52 o 
 -14   2   6     3584.59     3350.73     78.96 o 
 -13   2   6      402.14      410.17     24.47 o 
 -12   2   6     1342.80     1347.89     40.38 o 
 -11   2   6     1529.80     1334.63     40.78 o 
 -10   2   6       14.20      152.55     13.42 o 
  -9   2   6      714.61      755.49     29.95 o 
  -8   2   6      707.01     1044.60     48.10 o 
  -7   2   6     2932.06     3191.57    103.48 o 
  -6   2   6     1780.21     2207.93     76.75 o 
  -5   2   6      538.39      425.69     31.73 o 
  -4   2   6      892.29     1049.23     55.36 o 
  -3   2   6        5.50       30.66     13.87 o 
  -2   2   6     3882.53     3693.89     96.00 o 
  -1   2   6     5414.21     6052.76    174.73 o 
   0   2   6     1572.57     2029.49     67.89 o 
   1   2   6     5121.64     5156.63    151.46 o 
   2   2   6      180.91      253.29     20.43 o 
   3   2   6        3.87       44.57     15.87 o 
   4   2   6     1873.73     2035.04     50.91 o 
   5   2   6      860.45     1045.65     48.91 o 
   6   2   6      166.82      256.58     17.01 o 
   7   2   6     1584.26     1398.35     41.24 o 
   8   2   6     1103.83     1231.07     47.18 o 
   9   2   6      139.79      132.25     16.14 o 
  10   2   6      504.34      475.45     41.54 o 
  11   2   6      471.82      460.15     51.81 o 
  12   2   6       57.00       21.03     20.56 o 
  13   2   6      306.50      307.79     35.09 o 
  14   2   6      146.46      156.82     34.84 o 
  15   2   6     2464.39     2253.47     95.44 o 
  16   2   6      194.66      175.65     37.03 o 
  17   2   6      516.42      465.36     46.02 o 
  18   2   6      220.19      154.33     38.68 o 
  19   2   6     1033.84      930.92     83.42 o 
  20   2   6        3.61       12.77     44.90 o 
  21   2   6      195.07      185.45     52.51 o 
  22   2   6      171.55       97.07     53.10 o 
  23   2   6       78.14       10.28     45.36 o 
  24   2   6      236.86      231.33     61.97 o 
  25   2   6       22.21      -46.39     47.44 o 
  26   2   6       69.82       39.49     50.37 o 
 -31   3   6       49.15       18.68     55.51 o 
 -30   3   6        0.79       53.33     66.05 o 
 -29   3   6      166.95      160.28     38.49 o 
 -28   3   6       98.26       83.93     35.30 o 
 -27   3   6      649.51      717.30     44.30 o 
 -26   3   6      135.72      139.33     26.38 o 
 -25   3   6       13.16       31.43     24.33 o 
 -24   3   6       10.91      -17.79     21.17 o 
 -23   3   6       91.43      120.62     34.48 o 
 -22   3   6      189.30      160.48     23.31 o 
 -21   3   6      166.89      136.56     21.68 o 
 -20   3   6       48.71       13.65     18.76 o 
 -19   3   6      577.21      655.43     46.52 o 
 -18   3   6     2423.75     2270.69     54.08 o 
 -17   3   6       19.20       22.67     12.35 o 
 -16   3   6      348.44      326.71     26.46 o 
 -15   3   6     2307.08     2204.91     51.02 o 
 -14   3   6      858.19      963.78     30.45 o 
 -13   3   6     2321.43     2317.29     51.18 o 
 -12   3   6      527.56      567.05     28.63 o 
 -11   3   6     3797.71     3522.96     68.86 o 
 -10   3   6      301.98      440.80     22.53 o 
  -9   3   6      313.12      451.64     24.88 o 
  -8   3   6      106.43      183.90     19.13 o 
  -7   3   6       49.21       44.71     17.49 o 
  -6   3   6     4360.78     4322.37    134.15 o 
  -5   3   6     8372.00     8835.37    254.58 o 
  -4   3   6     2745.57     2342.79     87.04 o 
  -3   3   6     1932.00     2188.03     76.46 o 
  -2   3   6     5365.25     5093.92    165.30 o 
  -1   3   6      636.88      654.43    118.53 o 
   0   3   6     7137.66     7538.08    278.31 o 
   1   3   6       13.36        5.17     14.24 o 
   2   3   6      585.07      632.62     48.95 o 
   3   3   6      465.90      568.64     87.74 o 
   4   3   6       64.99       79.94     13.74 o 
   5   3   6      361.39      338.82     19.63 o 
   6   3   6      150.10      114.73     21.59 o 
   7   3   6     3721.81     3641.73     81.86 o 
   8   3   6     4586.76     4543.29    118.32 o 
   9   3   6       49.04       28.29     13.75 o 
  10   3   6     1161.49     1223.63     49.12 o 
  11   3   6     3076.61     2841.29    188.95 o 
  12   3   6      500.66      442.40     76.44 o 
  13   3   6     1488.41     1326.27     69.91 o 
  14   3   6       71.68       64.63     34.10 o 
  15   3   6       27.48       24.97     24.63 o 
  16   3   6       32.78       32.33     24.78 o 
  17   3   6       46.74       28.52     35.36 o 
  18   3   6      168.90      375.15     45.59 o 
  19   3   6      139.01      196.87     31.91 o 
  20   3   6      653.51      757.81     52.32 o 
  21   3   6       30.12       45.21     36.01 o 
  22   3   6      417.77      389.91     45.93 o 
  23   3   6       60.52       11.73     36.28 o 
  24   3   6        6.04        2.63     34.51 o 
  25   3   6       61.11       26.75     36.89 o 
 -30   4   6       81.15       97.22     69.13 o 
 -29   4   6        0.18      -10.97     60.97 o 
 -28   4   6       10.10       24.07     32.24 o 
 -27   4   6      142.10      130.56     33.14 o 
 -26   4   6      291.77      323.65     38.70 o 
 -25   4   6       59.40       78.67     39.76 o 
 -24   4   6      174.68      214.80     35.86 o 
 -23   4   6        8.01      -48.99     27.93 o 
 -22   4   6       61.66       66.13     28.06 o 
 -21   4   6     1040.28     1126.84    124.53 o 
 -20   4   6        0.09       17.86     24.78 o 
 -19   4   6      301.50      236.03     30.06 o 
 -18   4   6       12.72      -35.82     27.54 o 
 -17   4   6      238.95      199.79     24.77 o 
 -16   4   6     3952.56     3916.67     92.82 o 
 -15   4   6       48.48       40.63     16.62 o 
 -14   4   6      131.83      109.40     24.12 o 
 -13   4   6      159.97      173.30     24.82 o 
 -12   4   6     2851.34     3010.26     72.15 o 
 -11   4   6      304.02      240.54     25.25 o 
 -10   4   6     6760.21     6880.31    173.86 o 
  -9   4   6     2383.84     2158.77     80.14 o 
  -8   4   6      964.48      907.81     69.01 o 
  -7   4   6     5838.19     5655.02    205.16 o 
  -6   4   6     1039.75      623.23     42.15 o 
  -5   4   6     6848.93     6626.51    165.83 o 
  -4   4   6     2808.86     2922.56     82.09 o 
  -3   4   6     1052.05      975.92     65.71 o 
  -2   4   6       57.01      120.73     27.04 o 
  -1   4   6     1297.10     1364.53     94.43 o 
   0   4   6      101.92       56.62     43.09 o 
   1   4   6     1050.17      898.59     54.73 o 
   2   4   6     9374.36     9924.29    363.68 o 
   3   4   6      292.63      258.54     27.44 o 
   4   4   6       51.03       10.40     15.58 o 
   5   4   6     7859.02     7769.66    158.69 o 
   6   4   6     6345.28     5941.92    124.75 o 
   7   4   6       58.78       50.58     10.99 o 
   8   4   6       85.59       64.50     11.75 o 
   9   4   6      435.54      424.52     24.37 o 
  10   4   6      202.21      175.44     21.60 o 
  11   4   6     2255.40     2188.53     67.61 o 
  12   4   6     1126.99     1017.09     59.70 o 
  13   4   6       53.75       37.73     30.39 o 
  14   4   6      906.28      965.27     63.95 o 
  15   4   6      290.27      287.98     30.23 o 
  16   4   6        9.19       20.35     35.26 o 
  17   4   6        0.45        1.92     27.71 o 
  18   4   6      134.31       97.66     28.96 o 
  19   4   6        4.94      -12.43     55.62 o 
  20   4   6      335.66      313.82     36.47 o 
  21   4   6        9.06       59.29     34.36 o 
  22   4   6        0.17        2.15     34.15 o 
  23   4   6       63.98        4.73     35.76 o 
  24   4   6       44.72       12.96     36.04 o 
  25   4   6        9.77       37.87    104.95 o 
 -29   5   6        9.31      -35.58     33.01 o 
 -28   5   6        0.29      -46.08     31.04 o 
 -27   5   6       54.52       34.13     31.59 o 
 -26   5   6       29.79       18.10     37.48 o 
 -25   5   6       84.10       66.41     40.32 o 
 -24   5   6       36.34       -7.55     33.99 o 
 -23   5   6        0.46      -30.35     35.86 o 
 -22   5   6      125.58      133.34     42.31 o 
 -21   5   6      957.34     1047.49    109.44 o 
 -20   5   6      854.54      862.47    174.95 o 
 -19   5   6      470.85      416.86     50.57 o 
 -18   5   6      507.92      438.53     50.15 o 
 -17   5   6       90.62      153.45     42.92 o 
 -16   5   6      411.34      353.69     67.78 o 
 -15   5   6      398.94      428.86     35.46 o 
 -14   5   6      190.07      199.45     37.24 o 
 -13   5   6      334.27      410.96     59.28 o 
 -12   5   6      205.64      219.89     38.96 o 
 -11   5   6      907.94      894.69     57.42 o 
 -10   5   6      758.40      601.48     48.08 o 
  -9   5   6     1635.35     1525.24    101.96 o 
  -8   5   6     1735.80     1820.67     60.81 o 
  -7   5   6      801.72      819.84     38.84 o 
  -6   5   6     2724.99     2679.62     77.88 o 
  -5   5   6        0.27      -16.99     21.34 o 
  -4   5   6     5047.30     4826.82    125.46 o 
  -3   5   6      155.52      134.43     29.17 o 
  -2   5   6     1227.47     1193.19    111.95 o 
  -1   5   6      183.27      141.09     21.35 o 
   0   5   6     2202.35     2039.51     97.90 o 
   1   5   6      346.68      390.61     39.57 o 
   2   5   6      428.29      444.60     37.10 o 
   3   5   6     1577.22     1604.49     78.12 o 
   4   5   6      264.79      208.26     27.02 o 
   5   5   6      296.74      291.60     32.37 o 
   6   5   6      404.33      323.46     31.45 o 
   7   5   6      879.35      903.57     44.66 o 
   8   5   6      318.62      293.78     24.37 o 
   9   5   6      105.02       82.83     27.97 o 
  10   5   6      104.28       31.09     27.52 o 
  11   5   6      163.04      179.05     35.85 o 
  12   5   6      537.55      735.28    120.82 o 
  13   5   6       25.94        9.41     20.06 o 
  14   5   6      714.14      679.04     39.41 o 
  15   5   6      586.96      518.15     35.91 o 
  16   5   6      244.78      291.69     54.83 o 
  17   5   6       46.56       39.25     24.18 o 
  18   5   6      300.79      207.94     44.89 o 
  19   5   6        0.08       25.05     52.66 o 
  20   5   6       54.92       65.50     45.93 o 
  21   5   6        7.62       41.41     64.57 o 
  22   5   6       78.40      132.94     56.67 o 
  23   5   6      130.12      147.64     36.96 o 
  24   5   6      266.12      219.01     56.22 o 
 -28   6   6       14.45      -62.81     41.38 o 
 -27   6   6       18.91       24.04     47.05 o 
 -26   6   6       22.75      -52.97     41.65 o 
 -25   6   6       21.56       35.48     52.31 o 
 -24   6   6      563.77      687.29     78.68 o 
 -23   6   6      461.40      543.45     68.06 o 
 -22   6   6       24.24       82.17     43.87 o 
 -21   6   6       22.71        2.96     44.39 o 
 -20   6   6      200.64      182.10     59.68 o 
 -19   6   6     1599.31     1418.41    120.74 o 
 -18   6   6       99.28       20.82     45.35 o 
 -17   6   6      679.51      885.02     97.35 o 
 -16   6   6       88.80      141.80     56.78 o 
 -15   6   6      217.28      264.95     69.59 o 
 -14   6   6       56.90      163.83     54.10 o 
 -13   6   6      517.33      598.88     82.34 o 
 -12   6   6     2442.84     2204.52    151.59 o 
 -11   6   6      115.34      129.27     61.79 o 
 -10   6   6     1529.38     1565.19    126.05 o 
  -9   6   6     1003.06     1006.25     90.55 o 
  -8   6   6     1164.26     1033.17     70.20 o 
  -7   6   6       50.40       68.31     25.92 o 
  -6   6   6      892.07      956.24     92.95 o 
  -5   6   6     3644.06     3328.41    134.33 o 
  -4   6   6      279.88      353.89     39.59 o 
  -3   6   6       26.38       -2.36     19.75 o 
  -2   6   6     1218.34     1133.51     64.95 o 
  -1   6   6     3939.66     3927.03    148.01 o 
   0   6   6      156.62      143.53     28.81 o 
   1   6   6     3229.12     3259.83    162.25 o 
   2   6   6      370.09      336.24     41.58 o 
   3   6   6      177.08      121.36     39.22 o 
   4   6   6     2389.13     2267.26     80.85 o 
   5   6   6       50.51       62.38     24.03 o 
   6   6   6      215.13      290.32     35.25 o 
   7   6   6      333.05      310.38     38.59 o 
   8   6   6      492.99      381.17     39.90 o 
   9   6   6     1266.38     1119.11    120.72 o 
  10   6   6      587.12      689.21     99.27 o 
  11   6   6      255.58      257.56     40.56 o 
  12   6   6     1099.51     1112.59     70.90 o 
  13   6   6      374.12      256.80     42.52 o 
  14   6   6        2.27       11.92     34.32 o 
  15   6   6      186.99      229.72     56.98 o 
  16   6   6      150.74      157.11     42.96 o 
  17   6   6      169.21      233.79     46.11 o 
  18   6   6      237.79      239.30     98.85 o 
  19   6   6      183.21      203.59     51.33 o 
  20   6   6      177.15      245.54     95.46 o 
  21   6   6        3.31       55.41    155.12 o 
  22   6   6        4.11       86.80    197.39 o 
  23   6   6       24.38       85.90    154.77 o 
 -27   7   6      188.47      212.10     56.86 o 
 -26   7   6      147.89      180.00     55.14 o 
 -25   7   6       32.57       39.52     56.43 o 
 -24   7   6       68.33       56.11     50.60 o 
 -23   7   6       63.68      -40.98     42.94 o 
 -22   7   6      210.72      139.38     53.38 o 
 -21   7   6      219.09      323.19     74.29 o 
 -20   7   6        5.33       12.71     39.21 o 
 -19   7   6      204.06      197.53     62.37 o 
 -18   7   6       15.20      -21.44     44.02 o 
 -17   7   6        2.04      -32.48     41.89 o 
 -16   7   6      156.35      133.30     54.38 o 
 -15   7   6     1065.19     1209.89    109.30 o 
 -14   7   6      558.18      621.63     84.92 o 
 -13   7   6      815.63      869.40    110.06 o 
 -12   7   6       12.94      123.46     76.34 o 
 -11   7   6     1240.90     1158.74    128.82 o 
 -10   7   6      160.35      155.67     40.79 o 
  -9   7   6     1424.26     1445.05    185.98 o 
  -8   7   6      187.99      214.37     41.97 o 
  -7   7   6       74.83      -13.98     48.90 o 
  -6   7   6      373.93      359.08     66.06 o 
  -5   7   6      849.05      773.88    120.13 o 
  -4   7   6      331.75      353.26     43.33 o 
  -3   7   6      171.01      127.37     32.27 o 
  -2   7   6       68.11       63.34     40.53 o 
  -1   7   6      197.05      200.55     34.96 o 
   0   7   6       94.24       93.86     76.38 o 
   1   7   6     1078.15      961.47     96.98 o 
   2   7   6      418.68      327.56     39.48 o 
   3   7   6     3465.48     3290.17    216.80 o 
   4   7   6      531.69      519.68     58.23 o 
   5   7   6      679.54      720.66     65.73 o 
   6   7   6     1061.50     1022.45     77.84 o 
   7   7   6       79.38       63.25     62.81 o 
   8   7   6     1772.01     1630.95    145.36 o 
   9   7   6      981.15      913.98    118.76 o 
  10   7   6        2.68        8.06     67.03 o 
  11   7   6      685.57      804.13    116.80 o 
  12   7   6      923.81     1118.03    133.42 o 
  13   7   6       38.06       81.78     77.55 o 
  14   7   6      167.92      125.59     86.74 o 
  15   7   6        0.20       26.11     78.50 o 
  16   7   6        5.15       33.89     87.59 o 
  17   7   6       61.83      198.26    101.98 o 
  18   7   6      170.54      336.02    104.66 o 
  19   7   6        7.81      226.69    103.76 o 
  20   7   6      284.87      561.11    125.94 o 
  21   7   6        4.26        0.65     60.77 o 
 -25   8   6      196.50      143.02     54.01 o 
 -24   8   6       97.89      178.82     59.36 o 
 -23   8   6       43.10      127.17     57.78 o 
 -22   8   6      278.43      238.20     60.45 o 
 -21   8   6        1.24       46.85     47.49 o 
 -20   8   6       73.47       45.67     49.42 o 
 -19   8   6      158.40      207.66     53.77 o 
 -18   8   6       19.40       -2.46     39.22 o 
 -17   8   6        9.07       47.98     39.17 o 
 -16   8   6       82.60      143.42     45.85 o 
 -15   8   6       14.80       -9.09     39.40 o 
 -14   8   6        4.59       -2.63     37.87 o 
 -13   8   6        0.50       -3.77     38.55 o 
 -12   8   6      116.66      219.91     90.15 o 
 -11   8   6      756.02     1051.23     80.67 o 
 -10   8   6     3260.17     3030.96    209.90 o 
  -9   8   6      830.08      992.31     78.26 o 
  -8   8   6      944.47      955.19     76.70 o 
  -7   8   6      540.53      503.16     56.14 o 
  -6   8   6      898.46      885.36     75.40 o 
  -5   8   6        2.33      -18.99     35.64 o 
  -4   8   6       97.05       73.90     41.22 o 
  -3   8   6       62.40       94.81     41.43 o 
  -2   8   6       33.07       40.67     35.90 o 
  -1   8   6       51.35        8.77     50.02 o 
   0   8   6      542.96      608.46     60.05 o 
   1   8   6      191.35      259.17     41.93 o 
   2   8   6     5608.09     5016.96    187.81 o 
   3   8   6      450.68      492.82     92.30 o 
   4   8   6     1849.88     1945.98     95.96 o 
   5   8   6       54.43      157.88     27.18 o 
   6   8   6     2342.82     2171.83    169.77 o 
   7   8   6       62.98      -41.65     61.56 o 
   9   8   6      108.88      137.37     73.79 o 
  10   8   6       11.27       29.70     71.14 o 
  11   8   6      250.50      242.71     87.36 o 
  12   8   6       54.21      132.55     82.32 o 
  13   8   6      169.42      217.42     94.32 o 
  14   8   6        4.16        4.38     88.88 o 
  15   8   6       10.98      143.94     97.24 o 
  16   8   6      101.32      307.96    101.11 o 
  17   8   6        0.40      174.45    101.57 o 
  18   8   6      265.41      497.68    122.52 o 
  19   8   6      314.33      620.04    141.02 o 
  20   8   6       12.43      116.58     93.54 o 
 -23   9   6        5.32       35.57     54.74 o 
 -22   9   6      308.05      303.01    117.64 o 
 -21   9   6      256.01      250.69     61.09 o 
 -20   9   6        0.37       40.98     49.23 o 
 -19   9   6      287.20      341.42     62.11 o 
 -18   9   6      327.22      286.29     59.49 o 
 -17   9   6      149.41      145.03     49.77 o 
 -16   9   6       36.46       63.52     43.21 o 
 -15   9   6        6.92        8.43     37.34 o 
 -14   9   6      135.16       44.77     40.43 o 
 -13   9   6      536.84      468.80     61.33 o 
 -12   9   6       33.56      -17.25     35.03 o 
 -11   9   6       17.54       30.87     33.13 o 
 -10   9   6      876.97      881.42     64.12 o 
  -9   9   6      282.84      310.40     42.74 o 
  -8   9   6      211.47      434.89     80.92 o 
  -7   9   6        3.21      -14.95     42.50 o 
  -6   9   6      500.96      488.60     59.03 o 
  -5   9   6      530.64      492.43     59.25 o 
  -4   9   6        0.06       26.20     34.65 o 
  -3   9   6      572.67      567.17     50.32 o 
  -2   9   6     1454.74     1469.57     71.35 o 
  -1   9   6      314.30      296.85     38.33 o 
   0   9   6      210.49      209.92     34.55 o 
   1   9   6      103.54      142.79     31.04 o 
   2   9   6      502.14      553.73     47.28 o 
   3   9   6      694.36      743.49     74.53 o 
   4   9   6      167.08      139.17     42.24 o 
   5   9   6      121.03       -8.76     75.62 o 
   6   9   6       13.49       30.82     70.22 o 
   7   9   6       46.02      -30.44     65.40 o 
   8   9   6      502.01      498.70     97.87 o 
   9   9   6       81.34      109.69     79.08 o 
  10   9   6      122.32       99.29     81.89 o 
  11   9   6      240.21      374.91    105.37 o 
  12   9   6       58.90      126.55     92.53 o 
  13   9   6        5.50       87.04     90.55 o 
  14   9   6      106.85      244.50    101.85 o 
  15   9   6       15.39      122.14     97.69 o 
  16   9   6      224.35      384.81    120.97 o 
  17   9   6       96.12      180.96     95.28 o 
  18   9   6       31.75      475.08    128.34 o 
 -21  10   6       96.04       73.60     55.26 o 
 -20  10   6       41.40       43.31     50.67 o 
 -19  10   6      148.11      155.68     58.63 o 
 -18  10   6      105.21       86.57     86.78 o 
 -17  10   6        0.70      -32.62     42.11 o 
 -16  10   6      169.67      182.28     52.16 o 
 -15  10   6       21.06        7.58     41.98 o 
 -14  10   6       40.26        9.42     44.00 o 
 -13  10   6      264.69      230.72     55.43 o 
 -12  10   6        9.01      -34.75     40.11 o 
 -11  10   6      819.31      778.80     75.88 o 
 -10  10   6      102.93      184.93     47.89 o 
  -9  10   6       79.77      101.44     38.26 o 
  -8  10   6      516.22      529.55     53.14 o 
  -7  10   6      381.32      423.94     48.59 o 
  -6  10   6      456.73      467.97     59.78 o 
  -5  10   6      555.62      465.41     49.80 o 
  -4  10   6       72.51      106.50     35.19 o 
  -3  10   6      734.84      790.60     57.32 o 
  -2  10   6      525.18      547.74     50.65 o 
  -1  10   6      105.01      110.45     33.06 o 
   0  10   6        0.12       78.07     30.49 o 
   1  10   6       54.76       44.18     29.15 o 
   2  10   6      127.00      119.28     32.20 o 
   3  10   6      469.29      440.37    103.08 o 
   4  10   6       58.03       82.11     82.95 o 
   5  10   6        4.44       45.03     77.87 o 
   6  10   6       25.35       63.10     82.06 o 
   7  10   6        5.31       49.27     82.71 o 
   8  10   6      161.01      257.26     97.68 o 
   9  10   6       25.03       18.27     78.56 o 
  10  10   6        0.02       76.94     83.45 o 
  11  10   6        0.03      159.93     92.90 o 
  12  10   6      336.15      506.06    116.99 o 
  13  10   6       13.52      234.78    103.73 o 
  14  10   6       62.93      295.89    116.73 o 
  15  10   6       92.08      137.41    110.70 o 
 -18  11   6       74.98      126.50     56.37 o 
 -17  11   6      156.28      220.63     77.27 o 
 -16  11   6       72.71       72.18     52.24 o 
 -15  11   6       17.24       24.27     48.45 o 
 -14  11   6      298.67      272.08     59.87 o 
 -13  11   6        4.33       25.91     45.77 o 
 -12  11   6       74.88       76.40     45.25 o 
 -11  11   6       14.68        4.97     41.69 o 
 -10  11   6        9.43      -48.35     38.99 o 
  -9  11   6       96.44      131.34     84.35 o 
  -8  11   6      151.52      162.97     44.57 o 
  -7  11   6        9.74       26.10     38.02 o 
  -6  11   6       45.30       45.82     38.57 o 
  -5  11   6        7.93       73.47     39.21 o 
  -4  11   6       50.50      175.02     42.11 o 
  -3  11   6      347.00      415.91     51.26 o 
  -2  11   6       15.30       81.78     51.66 o 
  -1  11   6       75.61       79.59     72.49 o 
   0  11   6      142.27      114.88     47.61 o 
   1  11   6        0.29       47.43     67.47 o 
   2  11   6      106.57      169.38     98.76 o 
   3  11   6        7.28      135.40     95.65 o 
   4  11   6        0.36      162.78     97.18 o 
   5  11   6       50.33      169.55     92.66 o 
   6  11   6       16.40       89.59     84.65 o 
   7  11   6       31.88      156.41     90.69 o 
   8  11   6        8.76      155.32     89.72 o 
   9  11   6        2.79      169.41     96.22 o 
  10  11   6      489.18      578.66    124.39 o 
  11  11   6       44.64      200.78    101.57 o 
  12  11   6        4.52      251.32    107.45 o 
 -13  12   6      104.15       47.56     52.69 o 
 -12  12   6      107.21      203.14     59.03 o 
 -11  12   6      165.04      162.79     56.39 o 
 -10  12   6      122.52      167.45     56.58 o 
  -9  12   6        6.57       14.47     46.72 o 
  -8  12   6       41.43       24.65     81.69 o 
  -7  12   6        2.55       34.58     47.29 o 
  -6  12   6      377.34      564.68     62.10 o 
  -5  12   6       40.44      143.00     61.28 o 
  -4  12   6       13.90      112.28     72.43 o 
  -3  12   6       55.22      126.27     66.04 o 
  -2  12   6      132.05      185.35     55.93 o 
  -1  12   6      508.00      592.70     64.83 o 
   0  12   6      213.13      438.27    112.74 o 
   1  12   6      346.34      418.99    111.73 o 
   2  12   6        4.03       98.13     91.78 o 
   3  12   6       70.63      230.17    102.57 o 
   4  12   6       20.11      233.54    105.24 o 
   5  12   6      110.00      287.14    109.33 o 
   6  12   6      123.13      179.11    104.56 o 
   7  12   6      118.25      170.25    107.14 o 
 -32   1   7        0.24      -13.18     36.51 o 
 -31   1   7      271.47      365.70     50.28 o 
 -30   1   7      500.68      433.38     50.02 o 
 -29   1   7      508.67      704.68     60.74 o 
 -28   1   7      255.78      244.16     43.27 o 
 -27   1   7      282.87      298.98     41.66 o 
 -26   1   7       70.95       28.33     33.85 o 
 -25   1   7       11.67       47.24     25.63 o 
 -24   1   7      206.45      170.30     38.49 o 
 -23   1   7       84.76       58.30     23.27 o 
 -22   1   7      656.34      628.61     49.97 o 
 -21   1   7       98.13       90.63     20.71 o 
 -20   1   7       71.18       67.85     15.92 o 
 -19   1   7       94.53      116.50     20.52 o 
 -18   1   7        9.65       11.77     12.99 o 
 -17   1   7       11.83       -0.97     11.88 o 
 -16   1   7     3092.26     3235.72     68.32 o 
 -15   1   7      642.27      504.95     23.58 o 
 -14   1   7      589.97      654.29     25.86 o 
 -13   1   7     3107.62     3493.35     81.24 o 
 -12   1   7      205.72      195.76     21.81 o 
 -11   1   7      623.85      722.97     30.76 o 
 -10   1   7       63.40       79.23      9.90 o 
  -9   1   7     1265.61     1096.13     31.32 o 
  -8   1   7       93.86      200.59     14.29 o 
  -7   1   7     1429.44     1871.36     41.25 o 
  -6   1   7     1234.91     1051.10     30.30 o 
  -5   1   7     6521.10     6374.76    124.27 o 
  -4   1   7       35.63       30.96      7.78 o 
  -3   1   7      260.35      251.78     14.06 o 
  -2   1   7     2610.24     2669.60     77.62 o 
  -1   1   7       44.00        8.42     11.41 o 
   0   1   7       19.54       25.08     10.37 o 
   1   1   7      741.31      455.29     29.57 o 
   2   1   7      187.25      181.28     18.42 o 
   3   1   7     1426.58     1316.24     44.01 o 
   4   1   7      752.07      864.68     50.24 o 
   5   1   7    10263.01    11267.86    253.02 o 
   6   1   7     1289.82     1306.96     42.44 o 
   7   1   7     2563.18     2796.65     73.39 o 
   8   1   7     1712.47     1691.17     50.77 o 
   9   1   7       67.18       55.29     15.01 o 
  10   1   7     1235.50     1285.85     45.29 o 
  11   1   7       32.04       52.38     18.84 o 
  12   1   7     1146.16     1112.46     68.83 o 
  13   1   7      188.95      162.14     28.15 o 
  14   1   7      346.64      304.75     34.21 o 
  15   1   7      401.26      350.18     30.26 o 
  16   1   7      817.79      951.57     47.71 o 
  17   1   7     1262.36     1223.85     58.89 o 
  18   1   7      101.21      105.85     29.21 o 
  19   1   7      389.20      317.87     34.78 o 
  20   1   7        4.44      -19.52     29.42 o 
  21   1   7       96.85       81.76     34.01 o 
  22   1   7        0.10        5.35     46.43 o 
  23   1   7       35.26       36.83     31.06 o 
  24   1   7        7.49      -19.01     31.01 o 
  25   1   7       38.84      -36.73     32.31 o 
 -31   2   7        3.12      401.15     78.41 o 
 -30   2   7      156.58      212.37     45.29 o 
 -29   2   7        2.18       37.94     36.21 o 
 -28   2   7      104.61       68.73     40.73 o 
 -27   2   7        5.47       65.62     37.78 o 
 -26   2   7      474.45      651.74     90.75 o 
 -25   2   7       37.82       22.52     25.22 o 
 -24   2   7       10.44       25.00     22.89 o 
 -23   2   7      315.29      416.27     66.62 o 
 -22   2   7     3119.17     3121.91     79.75 o 
 -21   2   7       64.73       66.99     23.36 o 
 -20   2   7      402.85      341.86     27.46 o 
 -19   2   7      976.90     1008.59     41.62 o 
 -18   2   7      299.14      365.00     25.12 o 
 -17   2   7     1334.95     1344.86     46.69 o 
 -16   2   7      492.12      512.82     29.19 o 
 -15   2   7       18.52       28.92     14.03 o 
 -14   2   7     3472.64     3460.30     81.68 o 
 -13   2   7      342.40      377.62     23.35 o 
 -12   2   7      206.57      194.49     16.23 o 
 -11   2   7     2421.81     2104.06     55.21 o 
 -10   2   7     1919.49     1827.19     49.77 o 
  -9   2   7     6817.72     6982.67    144.43 o 
  -8   2   7      148.04      159.05     13.24 o 
  -7   2   7     3714.94     3775.44    137.22 o 
  -6   2   7     2057.89     1973.16     75.49 o 
  -5   2   7     1843.28     1945.81     71.55 o 
  -4   2   7     6584.64     5945.47    177.00 o 
  -3   2   7     4070.73     4058.16    125.59 o 
  -2   2   7      408.33      242.50     25.43 o 
   0   2   7       75.19       84.03     14.33 o 
   1   2   7      493.39      563.63     33.74 o 
   2   2   7     3008.13     3189.13     81.81 o 
   3   2   7      500.54      505.35     41.32 o 
   4   2   7     1052.74     1247.00     39.96 o 
   5   2   7     1260.21     1053.09     35.83 o 
   6   2   7       44.12       17.42     12.66 o 
   7   2   7      321.04      442.12     27.84 o 
   8   2   7     7547.35     8051.46    168.27 o 
   9   2   7     2616.57     2931.87     72.17 o 
  10   2   7      316.47      340.97     26.16 o 
  11   2   7      167.53      173.84     24.40 o 
  12   2   7     3500.71     3582.15    122.51 o 
  13   2   7     1994.56     2005.75     84.95 o 
  14   2   7       82.36       60.23     36.09 o 
  15   2   7      244.48      248.34     39.50 o 
  16   2   7      470.98      484.96     46.98 o 
  17   2   7        2.44      -46.31     34.97 o 
  18   2   7      150.15      146.46     40.23 o 
  19   2   7        3.88        4.51     43.29 o 
  20   2   7       12.35       -6.17     45.06 o 
  21   2   7       31.05       18.76     49.82 o 
  22   2   7       10.23      -39.88     50.31 o 
  23   2   7        0.09      -34.46     45.73 o 
  24   2   7        0.83      -32.09     47.62 o 
  25   2   7        0.09      -21.91     49.62 o 
 -31   3   7        0.05      -30.23     33.21 o 
 -30   3   7       34.04       79.05     36.74 o 
 -29   3   7        0.02       -3.93     35.99 o 
 -28   3   7       30.32       17.22     34.19 o 
 -27   3   7      433.31      299.94     46.11 o 
 -26   3   7       38.63       43.21     24.98 o 
 -25   3   7        8.05       -9.98     22.52 o 
 -24   3   7       28.40        3.21     21.94 o 
 -23   3   7      160.29      132.84     24.50 o 
 -22   3   7      147.54      112.30     22.52 o 
 -21   3   7        2.80      -20.27     18.20 o 
 -20   3   7       52.24       44.75     18.67 o 
 -19   3   7      212.41      171.86     17.88 o 
 -18   3   7     1589.99     1617.00     44.60 o 
 -17   3   7     1957.17     1808.78     47.07 o 
 -16   3   7      137.72      160.57     16.83 o 
 -15   3   7     2528.64     2570.58     57.58 o 
 -14   3   7     1815.28     1897.05     50.92 o 
 -13   3   7       10.07       37.50     10.79 o 
 -12   3   7      130.70      168.85     12.81 o 
 -11   3   7      106.43      129.28     14.15 o 
 -10   3   7     1058.00      721.69     40.53 o 
  -9   3   7     2641.24     3044.98     78.75 o 
  -8   3   7      318.91      282.66     22.71 o 
  -7   3   7       92.92      202.90     16.97 o 
  -6   3   7      669.23      679.73     27.41 o 
  -5   3   7     3601.83     3375.58     75.34 o 
  -4   3   7       69.32      174.94     25.07 o 
  -3   3   7     4097.17     3913.27     85.14 o 
  -2   3   7     1947.44     1904.59     47.86 o 
  -1   3   7     3280.36     3425.98     96.29 o 
   0   3   7     3770.76     3774.01    105.20 o 
   1   3   7     2566.36     2799.19     86.48 o 
   2   3   7      729.52      991.32     50.12 o 
   3   3   7       95.33      155.10     15.82 o 
   4   3   7      543.96      463.59     40.05 o 
   5   3   7     1841.69     2936.26    100.25 o 
   6   3   7      360.96      391.59     29.12 o 
   7   3   7     2888.03     3054.18     86.76 o 
   8   3   7      405.47      520.19     33.19 o 
   9   3   7       43.30       42.13     16.76 o 
  10   3   7      102.96       45.71     18.15 o 
  11   3   7     1618.52     1726.43     77.45 o 
  12   3   7      214.77      168.43     34.85 o 
  13   3   7      341.62      313.55     42.81 o 
  14   3   7      294.62      295.97     31.17 o 
  15   3   7      163.94      122.52     27.17 o 
  16   3   7      261.91      217.43     39.12 o 
  17   3   7      210.95      230.33     31.64 o 
  18   3   7       16.11       11.96     27.22 o 
  19   3   7      149.16      162.64     35.09 o 
  20   3   7      302.08      316.41     41.21 o 
  21   3   7       48.32        0.15     36.25 o 
  22   3   7      114.52       40.72     37.21 o 
  23   3   7        3.95        0.25     34.48 o 
  24   3   7       32.47       13.96     37.13 o 
  25   3   7        0.84      -39.20     53.46 o 
 -30   4   7       25.38      -23.06     65.02 o 
 -29   4   7        4.70      -67.10     57.96 o 
 -28   4   7       21.96       40.04     31.05 o 
 -27   4   7       21.19       62.33     31.00 o 
 -26   4   7       24.27       44.40     34.95 o 
 -25   4   7       38.23       31.27     30.23 o 
 -24   4   7        0.15      -18.10     26.70 o 
 -23   4   7        3.99      -17.33     26.90 o 
 -22   4   7        6.02       -3.83     25.11 o 
 -21   4   7      161.70      172.41     80.27 o 
 -20   4   7       22.34      -20.06     23.08 o 
 -19   4   7      161.64       94.98     25.50 o 
 -18   4   7      346.48      231.39     28.41 o 
 -17   4   7       73.85       41.32     19.19 o 
 -16   4   7       12.06       15.91     16.19 o 
 -15   4   7      145.90      111.87     17.65 o 
 -14   4   7       84.07       70.21     16.70 o 
 -13   4   7     4738.25     4404.87    100.49 o 
 -12   4   7     5922.01     5452.32    144.16 o 
 -11   4   7      503.43      495.99     32.90 o 
 -10   4   7     1499.95     1265.75     61.81 o 
  -9   4   7     8708.20     8417.59    246.74 o 
  -8   4   7     2708.04     2800.00     82.42 o 
  -7   4   7      687.66      519.60     34.59 o 
  -6   4   7      234.08      156.68     33.22 o 
  -5   4   7     8351.14     8999.82    221.14 o 
  -4   4   7     3796.47     3581.16     97.77 o 
  -3   4   7     1478.12     1186.96     45.08 o 
  -2   4   7     1518.38     1720.43     56.45 o 
  -1   4   7      441.49      397.43     27.82 o 
   0   4   7     1296.40     1475.46     49.83 o 
   1   4   7      446.26      494.29     27.14 o 
   2   4   7       67.35      109.25     14.12 o 
   3   4   7     9955.32    10163.41    230.89 o 
   4   4   7     2085.63     2155.04     61.46 o 
   5   4   7     3206.73     3281.70     85.91 o 
   6   4   7       13.92      111.05     16.52 o 
   7   4   7       39.32       44.28     12.30 o 
   8   4   7      221.08      125.40     15.97 o 
   9   4   7      605.34      542.78     28.29 o 
  10   4   7      150.08      112.00     22.19 o 
  11   4   7       39.69      -10.41     43.21 o 
  12   4   7      366.22      287.20     30.85 o 
  13   4   7       35.28       -7.82     24.28 o 
  14   4   7       29.36       -4.86     23.67 o 
  15   4   7      186.13      161.09     28.20 o 
  16   4   7       53.01       -2.33     24.79 o 
  17   4   7       71.38       76.32     30.95 o 
  18   4   7      535.90      451.57     52.00 o 
  19   4   7      131.43      110.98     72.69 o 
  20   4   7      284.40      340.52     70.37 o 
  21   4   7       79.32       51.07     34.15 o 
  22   4   7        6.78      -45.25     34.05 o 
  23   4   7       49.29      -11.33     34.35 o 
  24   4   7       54.07       61.82     36.85 o 
 -29   5   7      192.30      249.11     40.18 o 
 -28   5   7       78.06      112.53     42.86 o 
 -27   5   7        7.74       14.20     38.02 o 
 -26   5   7       30.24        3.58     36.93 o 
 -25   5   7       90.88      114.22     46.79 o 
 -24   5   7      181.01       98.21     41.90 o 
 -23   5   7      158.05      122.14     41.23 o 
 -22   5   7      339.73      219.57     45.58 o 
 -21   5   7       44.45       27.56     37.36 o 
 -20   5   7       28.39      -54.70     40.03 o 
 -19   5   7      880.37     1129.49     78.12 o 
 -18   5   7     2180.25     2056.91    241.37 o 
 -17   5   7       60.99       36.49     44.22 o 
 -16   5   7     1701.02     1626.51     70.57 o 
 -15   5   7       33.76       41.34     25.74 o 
 -14   5   7      301.38      301.54     37.20 o 
 -13   5   7        0.37      -23.80     29.37 o 
 -12   5   7      337.61      353.22     68.78 o 
 -11   5   7      990.89      840.61     58.89 o 
 -10   5   7      214.17      280.66     94.12 o 
  -9   5   7     5224.41     5357.09    141.77 o 
  -8   5   7      809.73      759.43     60.24 o 
  -7   5   7      264.79      241.07     42.30 o 
  -6   5   7        0.32        8.44     14.59 o 
  -5   5   7      425.12      425.46     30.90 o 
  -4   5   7      361.44      410.15     33.80 o 
  -3   5   7      619.34      566.68     56.30 o 
  -2   5   7     1997.52     1895.31     71.05 o 
  -1   5   7       95.05      102.93     16.45 o 
   0   5   7     1571.17     1726.42     57.54 o 
   1   5   7      364.79      381.41     29.21 o 
   2   5   7      977.61     1067.67     48.55 o 
   3   5   7      141.95      131.75     18.91 o 
   4   5   7     1033.71     1103.08     67.61 o 
   5   5   7       59.11       26.57     31.65 o 
   6   5   7     1769.65     1622.68     73.87 o 
   7   5   7       11.67       13.01     26.07 o 
   8   5   7     5887.23     5782.89    289.41 o 
   9   5   7     1409.74     1398.96     73.40 o 
  11   5   7      447.32      542.62     37.88 o 
  12   5   7       17.67        2.72     25.99 o 
  13   5   7        1.93      -30.20     20.35 o 
  14   5   7        7.99      -42.94     21.47 o 
  15   5   7      507.06      565.73     39.43 o 
  16   5   7        9.25        8.39     38.56 o 
  17   5   7       63.64       46.85     26.47 o 
  18   5   7      164.80      166.69     30.72 o 
  19   5   7        9.96       45.56     38.88 o 
  20   5   7      425.90      598.86     88.25 o 
  21   5   7       96.87      180.59     72.21 o 
  22   5   7      446.05      522.43     52.42 o 
  23   5   7        3.66       32.08     49.43 o 
 -28   6   7       81.44      101.08     47.62 o 
 -27   6   7       22.28        7.28     45.35 o 
 -26   6   7        0.86      -50.50     43.14 o 
 -25   6   7       20.88       -7.31     46.73 o 
 -24   6   7        0.39      -45.38     51.89 o 
 -23   6   7       97.60      110.46     58.59 o 
 -22   6   7       45.93       67.38     50.48 o 
 -21   6   7       17.26       -8.64     42.81 o 
 -20   6   7       17.83       36.82     48.64 o 
 -19   6   7      101.67      178.28     57.94 o 
 -18   6   7       45.04       15.81     45.16 o 
 -17   6   7      160.79      142.94     55.68 o 
 -16   6   7      619.18      817.28     97.71 o 
 -15   6   7      235.95      151.34     45.35 o 
 -14   6   7        3.59        6.71     36.14 o 
 -13   6   7        8.24       22.41     68.65 o 
 -12   6   7      223.23      288.41     76.10 o 
 -11   6   7      229.07      210.73     70.00 o 
 -10   6   7      521.22      618.88     86.26 o 
  -9   6   7      219.50      286.42     43.33 o 
  -8   6   7       68.82      166.11     40.26 o 
  -7   6   7       94.64      113.88     32.85 o 
  -6   6   7       96.09      129.13     32.53 o 
  -5   6   7     1360.08     1354.88     52.39 o 
  -4   6   7        1.74      -10.19     14.71 o 
  -3   6   7      510.62      502.43     42.50 o 
  -2   6   7      591.81      718.77     42.53 o 
  -1   6   7      946.07      974.62     43.98 o 
   0   6   7     1740.13     1786.24     61.52 o 
   1   6   7       30.19        2.42     16.21 o 
   2   6   7      457.17      338.41     28.48 o 
   3   6   7      396.57      369.99     78.59 o 
   4   6   7      288.09      236.88     24.25 o 
   5   6   7      806.96      871.01     47.11 o 
   6   6   7     3606.48     3342.99    147.31 o 
   7   6   7      310.25      293.62     37.07 o 
   8   6   7      124.63      194.60     71.94 o 
   9   6   7      495.57      647.84     71.47 o 
  10   6   7      252.62      298.51     42.07 o 
  11   6   7      105.16      101.14     35.66 o 
  12   6   7       84.66      101.54     37.17 o 
  13   6   7       57.64       41.64     36.92 o 
  14   6   7       24.21       -9.97     36.39 o 
  15   6   7      237.24      163.06     42.86 o 
  16   6   7      245.11      168.19     57.90 o 
  17   6   7        1.59        2.52     47.90 o 
  18   6   7        6.14       -6.46     48.68 o 
  19   6   7       97.86      112.14     93.54 o 
  20   6   7      199.27      227.42    118.21 o 
  21   6   7       26.56       -7.29     63.36 o 
  22   6   7      101.64      206.10    224.46 o 
 -27   7   7        5.61       -4.23     44.80 o 
 -26   7   7       21.86      -33.21     46.41 o 
 -25   7   7       86.74       94.80     51.90 o 
 -24   7   7       15.85      -14.41     46.64 o 
 -23   7   7        1.67      -35.27     46.27 o 
 -22   7   7       71.63      238.89     59.11 o 
 -21   7   7      478.73      685.53     96.10 o 
 -20   7   7       56.44       32.90     50.33 o 
 -19   7   7      339.16      344.99     70.87 o 
 -18   7   7     2173.07     2390.03    167.19 o 
 -17   7   7      206.75      177.02     58.07 o 
 -16   7   7      847.35      787.65     96.71 o 
 -15   7   7      475.51      524.44     80.48 o 
 -14   7   7      394.16      570.56     81.56 o 
 -13   7   7        0.35       21.47     40.11 o 
 -12   7   7       14.07        3.22     35.14 o 
 -11   7   7        7.60      -48.16     39.64 o 
 -10   7   7       90.06       78.98     38.27 o 
  -9   7   7     1065.26     1145.26    215.14 o 
  -8   7   7      502.74      526.31     90.30 o 
  -7   7   7      643.90      766.44    101.52 o 
  -6   7   7      131.13      119.94     35.12 o 
  -5   7   7      871.51      980.10     82.40 o 
  -4   7   7      861.24      869.50     62.44 o 
  -3   7   7      367.96      404.63     47.32 o 
  -2   7   7     1276.67     1190.99     72.57 o 
  -1   7   7      456.33      433.59     49.41 o 
   0   7   7     1237.20     1210.73     73.00 o 
   1   7   7      281.92      228.37     36.46 o 
   2   7   7     1180.43     1276.31    113.10 o 
   3   7   7      145.35      148.53     32.90 o 
   4   7   7      496.11      358.81     49.67 o 
   5   7   7      154.36      279.28     45.85 o 
   6   7   7     1746.57     1604.66    142.82 o 
   7   7   7        4.80       57.43     72.62 o 
   8   7   7     2358.56     1962.86    162.16 o 
   9   7   7      247.68      230.58     81.33 o 
  10   7   7     1398.79     1371.04    145.98 o 
  11   7   7        8.44       70.49     75.86 o 
  12   7   7      177.46      171.74     86.46 o 
  13   7   7      178.46      102.86     86.77 o 
  14   7   7        0.39      -12.53     81.52 o 
  15   7   7      342.73      299.43    106.67 o 
  16   7   7      193.29      200.17    103.99 o 
  17   7   7        0.15      103.28     94.73 o 
  18   7   7       90.92      226.89    102.58 o 
  19   7   7        4.80       -4.40     52.81 o 
  20   7   7      339.26      635.22    100.32 o 
  21   7   7        0.41       53.32    145.39 o 
 -25   8   7       91.50       91.73     53.66 o 
 -24   8   7       51.89       40.29     54.93 o 
 -23   8   7      261.65      299.98     62.98 o 
 -22   8   7       85.07       89.18     52.03 o 
 -21   8   7        0.30      -28.71     45.62 o 
 -20   8   7      361.45      415.68     68.47 o 
 -19   8   7      611.71      800.99     89.63 o 
 -18   8   7      139.54       65.74     51.91 o 
 -17   8   7      130.04      202.78     61.04 o 
 -16   8   7      856.23      874.59    101.07 o 
 -15   8   7       46.56       58.93     44.09 o 
 -14   8   7      134.27      165.26     52.75 o 
 -13   8   7      378.21      487.26     76.14 o 
 -12   8   7       19.71       49.20     38.88 o 
 -11   8   7     1752.76     1897.81    106.62 o 
 -10   8   7       10.66       61.01     73.71 o 
  -9   8   7     1919.70     2025.58    202.66 o 
  -8   8   7       22.12       54.92     38.68 o 
  -7   8   7       16.81       -0.11     35.21 o 
  -6   8   7     1148.82     1081.86    201.58 o 
  -5   8   7      415.81      417.78     85.19 o 
  -4   8   7       65.29       57.71     35.18 o 
  -3   8   7       48.49       13.36     31.03 o 
  -2   8   7        0.32      -24.29     30.32 o 
  -1   8   7     1089.89     1114.87     78.42 o 
   0   8   7     1935.45     1815.65    255.03 o 
   1   8   7       85.23       39.66     44.13 o 
   2   8   7      320.42      315.20     45.73 o 
   3   8   7     1425.48     1379.39     95.64 o 
   4   8   7      502.84      492.66     53.90 o 
   5   8   7        3.41       50.82     71.79 o 
   6   8   7      198.54      153.64     78.73 o 
   8   8   7       45.79       13.22     70.82 o 
   9   8   7       61.21       -5.46     73.16 o 
  10   8   7       19.68        2.19     75.07 o 
  11   8   7       84.51       36.71     81.48 o 
  12   8   7       17.57      117.15     89.10 o 
  13   8   7        2.71      -61.11     85.76 o 
  14   8   7        3.34       38.61     99.55 o 
  15   8   7      256.73      474.50    117.68 o 
  16   8   7      175.66      388.30    116.81 o 
  17   8   7       22.14       86.67     88.99 o 
  18   8   7        4.74       -2.21     91.70 o 
  19   8   7      188.03      375.51    129.86 o 
 -23   9   7      151.00      150.68     60.24 o 
 -22   9   7        7.69       48.41     52.62 o 
 -21   9   7        7.63       -0.89     47.30 o 
 -20   9   7       95.84      168.72     54.57 o 
 -19   9   7      110.19       98.44     50.43 o 
 -18   9   7      130.80      127.66     63.62 o 
 -17   9   7      138.43      211.37     54.95 o 
 -16   9   7        7.95       50.20     43.70 o 
 -15   9   7      470.87      430.12     60.71 o 
 -14   9   7      202.08      163.58     59.47 o 
 -13   9   7       78.91       27.77     47.74 o 
 -12   9   7       22.35      -18.62     43.24 o 
 -11   9   7        1.09       56.91     40.95 o 
 -10   9   7      151.79      137.53     46.20 o 
  -9   9   7      724.03      719.52    137.86 o 
  -8   9   7      110.64      183.32    145.09 o 
  -7   9   7      677.72      756.46     69.87 o 
  -6   9   7       67.02      147.65     69.40 o 
  -5   9   7     1247.63     1245.55     84.16 o 
  -4   9   7       52.46       60.41     37.10 o 
  -3   9   7        0.56       75.02     36.82 o 
  -2   9   7     1289.22     1357.24     86.49 o 
  -1   9   7      946.62     1048.80    128.20 o 
   0   9   7     1075.04      989.43     74.87 o 
   1   9   7      408.76      443.93     56.19 o 
   2   9   7      311.18      460.84    101.17 o 
   3   9   7        1.67      -21.88     29.59 o 
   4   9   7      102.69     -153.59     76.79 o 
   5   9   7       59.11       57.72     78.62 o 
   6   9   7      141.40      171.33     82.19 o 
   7   9   7       72.76      136.35     80.94 o 
   8   9   7       86.54      150.22     84.04 o 
   9   9   7       31.33       55.35     82.50 o 
  10   9   7       48.77       24.59     86.13 o 
  11   9   7      578.22      620.71    122.30 o 
  12   9   7       43.05      158.90     99.84 o 
  13   9   7        0.14      151.00    105.85 o 
  14   9   7      247.65      364.81    117.22 o 
  15   9   7       69.65      163.49     97.84 o 
  16   9   7        1.27       67.30     94.18 o 
  17   9   7       77.21      248.97    118.41 o 
 -21  10   7       93.13      122.36     56.59 o 
 -20  10   7        1.75       29.56     48.70 o 
 -19  10   7      130.77      155.29     56.01 o 
 -18  10   7      162.89      127.53     53.24 o 
 -17  10   7       67.14       25.17     43.88 o 
 -16  10   7       23.77       11.41     41.82 o 
 -15  10   7      192.60      232.42     54.93 o 
 -14  10   7       56.09       37.47     45.95 o 
 -13  10   7       58.61       36.88     48.38 o 
 -12  10   7       11.40       70.71     48.36 o 
 -11  10   7        0.91       45.09     44.51 o 
 -10  10   7      541.97      640.29     60.10 o 
  -9  10   7      321.64      424.71     52.17 o 
  -8  10   7       68.58      172.03     42.89 o 
  -7  10   7      277.10      364.14     67.15 o 
  -6  10   7      837.60      923.02     77.45 o 
  -5  10   7      365.94      291.35     44.75 o 
  -4  10   7       67.43      102.85     35.83 o 
  -3  10   7      450.11      489.92     50.77 o 
  -2  10   7      113.50       96.00     33.99 o 
  -1  10   7       37.81      134.53     43.03 o 
   0  10   7     1017.26      964.25     61.20 o 
   1  10   7      133.19      139.69     33.97 o 
   2  10   7      119.94      147.11     48.88 o 
   3  10   7      334.89      331.84     98.28 o 
   4  10   7      648.97      750.25    123.43 o 
   5  10   7      242.33      310.57    104.56 o 
   6  10   7      366.45      553.64    114.22 o 
   7  10   7       81.95      114.19     95.96 o 
   8  10   7        6.05       18.93     83.20 o 
   9  10   7      286.11      398.39    106.97 o 
  10  10   7      237.22      220.06    102.96 o 
  11  10   7       98.75      251.06    102.40 o 
  12  10   7      180.33      318.24    114.16 o 
  13  10   7        7.41      173.15    113.69 o 
  14  10   7       35.37       82.47     97.78 o 
 -17  11   7      246.03      284.90     64.46 o 
 -16  11   7       76.10      123.51     53.97 o 
 -15  11   7      160.06      191.82     64.68 o 
 -14  11   7      146.18      128.55     50.42 o 
 -13  11   7      146.82       87.96     49.11 o 
 -12  11   7       57.08       80.95     45.70 o 
 -11  11   7        4.35       -1.77     41.66 o 
 -10  11   7       33.22       18.30     43.13 o 
  -9  11   7      178.54      226.41     53.06 o 
  -8  11   7       58.02       73.05     40.23 o 
  -7  11   7        5.51       47.02     40.38 o 
  -6  11   7        3.47       54.26     39.16 o 
  -5  11   7       18.43       54.23     39.56 o 
  -4  11   7        0.67       67.53     55.80 o 
  -3  11   7       57.54      124.75     71.51 o 
  -2  11   7      207.60      288.12     47.84 o 
  -1  11   7       10.57      -14.27     34.46 o 
   0  11   7      128.81      217.35     42.17 o 
   1  11   7       23.31       94.87     96.00 o 
   2  11   7      311.77      232.69    104.39 o 
   3  11   7        7.10        0.25     90.69 o 
   4  11   7       44.25      142.47     96.07 o 
   5  11   7      395.45      500.06    116.00 o 
   6  11   7      156.02      285.39    100.97 o 
   7  11   7      384.62      486.90    119.48 o 
   8  11   7      316.19      409.44    116.62 o 
   9  11   7       95.29      369.73    114.86 o 
  10  11   7      122.75      380.28    117.01 o 
  11  11   7       22.98      172.19    112.79 o 
 -12  12   7      189.83      134.56     53.88 o 
 -11  12   7       34.52       53.84     48.49 o 
 -10  12   7       32.87       -4.54     45.31 o 
  -9  12   7       90.14       77.56     51.32 o 
  -8  12   7      151.15      242.09     57.91 o 
  -7  12   7      267.30      360.57     79.02 o 
  -6  12   7       27.00      115.88     89.87 o 
  -5  12   7        2.55      112.25     41.77 o 
  -4  12   7      223.20      283.50     59.72 o 
  -3  12   7      195.53      310.95     55.94 o 
  -2  12   7       87.94      104.01     47.76 o 
  -1  12   7        6.14       37.14     37.39 o 
   0  12   7       62.56      214.77     95.79 o 
   1  12   7        0.97      215.10    106.35 o 
   2  12   7      151.94      200.83    110.62 o 
   3  12   7      105.51      312.98    115.16 o 
   4  12   7        7.62      120.67    104.70 o 
   5  12   7        8.78      247.76    110.49 o 
   6  12   7        9.45      171.97    108.63 o 
 -32   0   8       21.45       -3.85     51.92 o 
 -31   0   8       68.61       47.31     50.93 o 
 -30   0   8      136.97       25.43     49.33 o 
 -29   0   8      193.48      108.99     52.14 o 
 -28   0   8       79.64      126.42     59.83 o 
 -27   0   8        1.68       53.50     52.49 o 
 -26   0   8     1737.75     1926.35    121.42 o 
 -25   0   8      466.60      412.31     61.62 o 
 -24   0   8      801.02      944.70     60.66 o 
 -23   0   8     3641.87     4326.86    146.36 o 
 -22   0   8       17.24      102.15     30.13 o 
 -21   0   8      175.98      154.17     40.17 o 
 -20   0   8     2632.04     2488.79     93.49 o 
 -19   0   8      377.61      437.15     40.03 o 
 -18   0   8      407.72      478.37     41.37 o 
 -17   0   8       57.51      123.99     22.47 o 
 -16   0   8       19.55       24.08     15.43 o 
 -15   0   8     3716.60     3968.67    102.30 o 
 -14   0   8     3867.57     4476.91    111.67 o 
 -13   0   8     1322.31     1924.92     94.74 o 
 -12   0   8     3842.13     3911.55    131.54 o 
 -11   0   8     4561.19     4681.76    254.07 o 
 -10   0   8      298.95      521.27     46.07 o 
  -9   0   8     9848.01     9044.14    261.26 o 
  -8   0   8        7.01      152.06     43.93 o 
  -7   0   8    13602.45    12500.70    383.28 o 
  -6   0   8     9224.18     8947.95    264.00 o 
  -5   0   8     7292.42     7845.75    291.58 o 
  -4   0   8     4700.94     5357.44    204.56 o 
  -3   0   8     4234.79     4852.50    187.10 o 
  -2   0   8    10590.77    10237.24    374.79 o 
  -1   0   8     3780.00     3290.46    135.12 o 
   0   0   8     7607.68     9038.82    334.45 o 
   1   0   8    16317.52    15160.46    429.39 o 
   4   0   8      643.90      468.05     59.85 o 
   5   0   8     5623.29     6584.32    317.73 o 
   6   0   8        0.32       78.74     42.57 o 
   7   0   8      510.48      700.38     87.22 o 
   8   0   8       80.02       75.04     43.32 o 
   9   0   8      760.45      784.76     92.96 o 
  10   0   8       31.49       62.92     50.92 o 
  11   0   8      680.27      841.91    101.64 o 
  12   0   8      672.75      732.77    104.01 o 
  13   0   8     2931.07     2948.43    116.88 o 
  14   0   8      174.82      194.59     33.77 o 
  15   0   8     1248.21     1618.54     95.02 o 
  16   0   8     1634.76     1675.28     98.54 o 
  17   0   8     2079.69     2303.46    119.38 o 
  18   0   8      468.61      646.17     70.00 o 
  19   0   8       95.72      139.94     46.89 o 
  20   0   8      106.30       99.59     49.00 o 
  21   0   8      227.21      294.46     58.08 o 
  22   0   8       22.21        7.51     42.83 o 
  23   0   8       37.20       16.90     45.39 o 
  24   0   8       46.46      -37.89     46.79 o 
  25   0   8       36.96      -10.87     47.87 o 
 -32   1   8        0.17       20.23     37.41 o 
 -31   1   8       66.75       62.50     38.15 o 
 -30   1   8        3.81       -6.76     34.34 o 
 -29   1   8        0.17      -32.00     32.34 o 
 -28   1   8       17.64       33.63     82.88 o 
 -27   1   8      157.13      108.83     38.59 o 
 -26   1   8      536.11      389.68     43.01 o 
 -25   1   8      302.76      379.61     34.34 o 
 -24   1   8        5.95       72.55     25.24 o 
 -23   1   8      126.60      150.25     26.44 o 
 -22   1   8     1960.53     2065.83     60.75 o 
 -21   1   8        0.53        1.92     16.56 o 
 -20   1   8       83.62       86.66     17.26 o 
 -19   1   8      198.24      202.47     23.48 o 
 -18   1   8      109.34       74.37     14.70 o 
 -17   1   8      316.47      317.82     20.57 o 
 -16   1   8        6.46       48.29     12.80 o 
 -15   1   8      925.62     1072.47     33.77 o 
 -14   1   8     1353.06     1098.47     33.09 o 
 -13   1   8      382.59      419.45     22.06 o 
 -12   1   8     3118.13     3319.97     82.51 o 
 -11   1   8        2.10       82.82     11.86 o 
 -10   1   8     4254.65     4431.16    107.95 o 
  -9   1   8      280.80      393.11     18.64 o 
  -8   1   8     1441.16     1311.00     30.22 o 
  -7   1   8      490.43      704.06     35.22 o 
  -6   1   8    13466.79    14874.15    280.94 o 
  -5   1   8     5941.42     6240.47    123.75 o 
  -4   1   8      236.40      206.24     15.10 o 
  -3   1   8     2119.16     2403.49     59.62 o 
  -2   1   8     7576.95     8598.95    183.04 o 
  -1   1   8       29.02       98.74     15.10 o 
   0   1   8        6.96       53.92     16.41 o 
   1   1   8      429.63      399.76     27.12 o 
   2   1   8     6401.51     6561.74    153.76 o 
   4   1   8     7666.48     9090.54    176.54 o 
   5   1   8        5.98       53.92     11.69 o 
   6   1   8      256.04      161.83     16.72 o 
   7   1   8        8.86        4.93     13.84 o 
   8   1   8     3037.11     2854.24     76.69 o 
   9   1   8      420.60      411.81     30.58 o 
  10   1   8      139.89      160.79     27.27 o 
  11   1   8      139.83      138.23     26.50 o 
  12   1   8     1851.66     1760.25     74.83 o 
  13   1   8      316.27      307.30     34.92 o 
  14   1   8      603.26      660.94     65.48 o 
  15   1   8      991.15     1181.82     52.00 o 
  16   1   8      306.34      252.46     42.96 o 
  18   1   8        8.33      -22.87     41.00 o 
  19   1   8       31.86       59.22     31.04 o 
  20   1   8       79.43       31.47     33.33 o 
  21   1   8       71.55       15.75     32.68 o 
  22   1   8      113.22       88.04     33.40 o 
  23   1   8       62.61       35.27     31.06 o 
  24   1   8      108.25       63.14     52.42 o 
  25   1   8        0.07      -34.00     48.76 o 
 -32   2   8        0.24      -42.34     35.43 o 
 -31   2   8       10.37      266.45     78.18 o 
 -30   2   8        8.18      -23.96     33.82 o 
 -29   2   8       23.83       -2.05     71.96 o 
 -28   2   8        7.40      -32.13     38.02 o 
 -27   2   8       46.63        2.34     36.33 o 
 -26   2   8       93.71      157.70     51.50 o 
 -25   2   8      414.59      416.87     42.41 o 
 -24   2   8      880.44      835.62     42.52 o 
 -23   2   8      166.94      133.95     24.86 o 
 -22   2   8     1324.43     1390.19     51.22 o 
 -21   2   8      138.42      132.27     19.56 o 
 -20   2   8      281.06      242.61     25.71 o 
 -19   2   8       51.59       81.03     19.04 o 
 -18   2   8      340.61      295.97     23.59 o 
 -17   2   8      222.14      232.63     24.04 o 
 -16   2   8        0.53       24.30     15.45 o 
 -15   2   8     1609.80     1693.79     51.51 o 
 -14   2   8     1037.88     1115.61     40.78 o 
 -13   2   8     3259.36     3197.99     76.51 o 
 -12   2   8      696.85      932.71     34.97 o 
 -11   2   8     3270.82     2996.47     71.74 o 
 -10   2   8     6176.57     6893.27    144.49 o 
  -9   2   8    12477.82    12405.02    248.98 o 
  -8   2   8      243.78      181.76     30.74 o 
  -7   2   8      110.42      148.27     14.75 o 
  -6   2   8     8084.49     7389.98    218.22 o 
  -5   2   8      747.19      623.03     29.61 o 
  -4   2   8    16403.49    16903.92    335.11 o 
  -3   2   8       30.46       94.31     13.91 o 
  -2   2   8     1239.88     1225.81     40.71 o 
  -1   2   8     1099.05     1293.32     48.14 o 
   0   2   8       24.75        7.07     11.73 o 
   1   2   8      824.93      788.91     38.05 o 
   2   2   8      447.77      574.84     32.70 o 
   3   2   8     1331.91     1142.84     42.30 o 
   4   2   8     1784.08     1968.09     59.74 o 
   5   2   8      104.24      183.78     19.69 o 
   6   2   8     2809.85     3092.01     84.57 o 
   7   2   8       58.76       34.57     17.35 o 
   8   2   8      194.22      195.10     22.59 o 
   9   2   8      275.32      263.86     25.48 o 
  10   2   8      532.93      582.26     39.14 o 
  11   2   8      651.16      652.86     44.74 o 
  12   2   8      379.41      329.70     31.22 o 
  13   2   8      606.59      734.14     57.53 o 
  14   2   8       45.32       37.14     33.80 o 
  15   2   8     1671.10     1537.70     79.22 o 
  16   2   8      316.50      751.54     78.60 o 
  17   2   8       72.18       65.09     42.50 o 
  18   2   8       10.60      -29.66     43.23 o 
  19   2   8       42.05       41.35     48.08 o 
  20   2   8      113.92       84.88     53.83 o 
  21   2   8       21.20      -79.57     50.39 o 
  22   2   8       62.10       40.35     48.00 o 
  23   2   8        0.33      -44.37     45.59 o 
  24   2   8        0.81      -59.11     36.81 o 
 -31   3   8       40.78       22.30     34.63 o 
 -30   3   8      288.01      276.89     45.04 o 
 -29   3   8       72.50       69.32     37.98 o 
 -28   3   8        0.36       34.08     28.77 o 
 -27   3   8      324.02      422.17     50.15 o 
 -26   3   8       54.12       39.50     25.55 o 
 -25   3   8      129.18       46.63     24.42 o 
 -24   3   8      172.04      161.81     25.92 o 
 -23   3   8      365.89      299.30     27.40 o 
 -22   3   8      149.41      214.89     25.22 o 
 -21   3   8      220.22      216.84     24.28 o 
 -20   3   8      541.96      452.75     30.31 o 
 -19   3   8      293.87      319.69     22.18 o 
 -18   3   8       44.19       48.41     15.35 o 
 -17   3   8     1095.09     1098.60     36.78 o 
 -16   3   8      986.99     1050.82     35.74 o 
 -15   3   8       90.58       89.62     14.01 o 
 -14   3   8     2804.55     2888.03     62.52 o 
 -13   3   8        4.60       32.90     10.87 o 
 -12   3   8      511.44      476.44     21.88 o 
 -11   3   8      116.20       84.37     10.55 o 
 -10   3   8      199.20      160.01     12.14 o 
  -9   3   8      375.11      329.52     23.11 o 
  -8   3   8      161.77      119.91     15.47 o 
  -7   3   8     2015.98     2095.53     53.71 o 
  -6   3   8     1866.26     1992.61     52.94 o 
  -5   3   8     2893.05     2511.59     62.22 o 
  -4   3   8     3271.71     3107.42     93.44 o 
  -3   3   8     1625.91     1665.79     69.03 o 
  -2   3   8      516.51      426.20     24.83 o 
  -1   3   8     2333.81     2762.40     71.91 o 
   0   3   8     1265.22     1366.39     55.81 o 
   1   3   8     1565.59     1578.14     65.02 o 
   2   3   8       48.17        8.63     17.30 o 
   3   3   8     1662.16     1630.65     68.97 o 
   4   3   8        1.12      -22.11     18.25 o 
   5   3   8      403.07      324.08     46.56 o 
   6   3   8      112.39      149.29     25.48 o 
   7   3   8      311.13      473.87     43.56 o 
   8   3   8     1184.98     1027.30     60.43 o 
   9   3   8       46.02       82.87     27.52 o 
  10   3   8     1541.81     1466.90     71.47 o 
  11   3   8     1687.05     1756.63    132.22 o 
  12   3   8     1611.79     1413.12     76.55 o 
  13   3   8      657.28      692.78     45.81 o 
  14   3   8        1.60       -4.92     24.03 o 
  15   3   8      267.16      220.11     31.74 o 
  16   3   8      106.78       75.77     40.10 o 
  17   3   8        6.68        4.08     27.51 o 
  18   3   8       51.54       65.54     30.48 o 
  19   3   8       20.99      -17.10     33.27 o 
  20   3   8       18.83      -31.70     34.77 o 
  21   3   8      487.49      400.58     49.14 o 
  22   3   8       67.08       75.37     36.01 o 
  23   3   8        0.02       20.76     56.46 o 
  24   3   8       89.90       21.80    113.47 o 
 -30   4   8        1.77       74.06     66.65 o 
 -29   4   8        6.43       -8.22     30.23 o 
 -28   4   8       16.73       42.61     34.37 o 
 -27   4   8       74.84       68.81     34.20 o 
 -26   4   8      115.96      155.98     37.91 o 
 -25   4   8       20.41       42.94     34.70 o 
 -24   4   8       81.92       44.69     29.54 o 
 -23   4   8      134.65      134.86     22.56 o 
 -22   4   8      237.22      251.53     44.36 o 
 -21   4   8      166.98       94.85     22.65 o 
 -20   4   8     1461.14     1351.93     46.84 o 
 -19   4   8      588.82      576.58     32.74 o 
 -18   4   8       70.03      112.60     17.94 o 
 -17   4   8       91.48       62.28     14.69 o 
 -16   4   8      191.31      178.95     15.99 o 
 -15   4   8      314.76      217.01     16.66 o 
 -14   4   8     1270.37     1331.05     38.80 o 
 -13   4   8      228.26      219.05     14.88 o 
 -12   4   8       31.57       13.15     12.53 o 
 -11   4   8        8.92       21.33     13.29 o 
 -10   4   8     6386.77     6139.42    144.33 o 
  -9   4   8      383.57      308.17     42.12 o 
  -8   4   8       16.12       32.46     16.64 o 
  -7   4   8       40.72       23.14      9.95 o 
  -6   4   8     1761.58     1687.53     45.05 o 
  -5   4   8      124.91       93.71     11.59 o 
  -4   4   8       82.95       25.69     10.09 o 
  -3   4   8        3.03       28.29     10.03 o 
  -2   4   8     1455.12     1479.89     41.20 o 
  -1   4   8     2289.71     2133.37     53.47 o 
   0   4   8     4388.80     4214.95    102.09 o 
   1   4   8     1305.18     1228.98     40.60 o 
   2   4   8        7.03       33.95     12.49 o 
   3   4   8      525.86      570.60     32.32 o 
   4   4   8     1414.62     1472.98     56.39 o 
   5   4   8      465.56      549.39     32.67 o 
   6   4   8      766.65      762.47     48.16 o 
   7   4   8     3065.29     3563.24     95.22 o 
   8   4   8      287.23      229.32     23.73 o 
   9   4   8      107.30       91.82     21.47 o 
  10   4   8      377.02      394.52     45.18 o 
  11   4   8       50.96       -4.30     25.17 o 
  12   4   8     3860.04     3841.36    106.55 o 
  13   4   8       96.47       49.35     24.58 o 
  14   4   8      260.83      116.89     39.56 o 
  15   4   8       87.05       62.94     26.08 o 
  16   4   8       20.84       11.51     26.66 o 
  17   4   8       36.98       61.94     33.42 o 
  18   4   8      120.05       91.91     50.02 o 
  19   4   8      123.39       67.36     32.95 o 
  20   4   8       96.94      178.59     48.17 o 
  21   4   8        0.51       33.08     35.38 o 
  22   4   8       12.49        9.63     34.68 o 
  23   4   8      121.98      115.22     38.17 o 
 -30   5   8        0.01       -1.67     33.78 o 
 -29   5   8       82.64       86.94     45.78 o 
 -28   5   8       17.07       61.99     41.05 o 
 -27   5   8       93.33       71.72     45.86 o 
 -26   5   8      119.82       85.26     89.83 o 
 -25   5   8       14.89       22.60     43.72 o 
 -24   5   8       79.32       69.73     42.24 o 
 -23   5   8       33.33      -30.26     36.93 o 
 -22   5   8       86.50       78.49     42.67 o 
 -21   5   8       69.44       60.54     38.68 o 
 -20   5   8      538.59      397.23     50.55 o 
 -19   5   8      413.31      577.18     82.70 o 
 -18   5   8      361.66      309.64     48.83 o 
 -17   5   8     1910.80     1850.12     79.66 o 
 -16   5   8      119.92       89.94     31.55 o 
 -15   5   8       17.83      -31.13     26.10 o 
 -14   5   8     1898.10     1890.52     74.15 o 
 -13   5   8       91.44       68.37     34.41 o 
 -12   5   8      549.62      499.35     56.80 o 
 -11   5   8      381.11      309.14     38.37 o 
 -10   5   8       22.53       26.37     45.63 o 
  -9   5   8      936.15      947.70     72.05 o 
  -8   5   8       95.77       88.39     33.39 o 
  -7   5   8      409.40      366.68     27.84 o 
  -6   5   8      131.92      135.86     25.87 o 
  -5   5   8     3970.92     3768.73    173.68 o 
  -4   5   8       85.72      102.71     26.80 o 
  -3   5   8       38.29       10.74     20.17 o 
  -2   5   8     1328.48     1450.02     76.88 o 
  -1   5   8      570.34      604.43     58.95 o 
   0   5   8      702.50      720.93     37.71 o 
   1   5   8      813.58      766.19     42.56 o 
   2   5   8      173.79      155.94     22.76 o 
   3   5   8      255.94      238.40     51.39 o 
   4   5   8        3.88        9.41     19.03 o 
   5   5   8      243.81      187.12     56.29 o 
   6   5   8       17.91       -0.95     25.92 o 
   7   5   8       11.51      -32.76     16.38 o 
   8   5   8       73.61       41.07     19.28 o 
   9   5   8     1592.82     1503.94     56.58 o 
  10   5   8      349.82      256.75     26.05 o 
  11   5   8      260.70      224.40     25.73 o 
  12   5   8      583.40      585.64     38.12 o 
  13   5   8       60.45       43.94     23.33 o 
  14   5   8       33.17       10.17     24.26 o 
  15   5   8      321.44      203.84     28.97 o 
  16   5   8      123.46      104.97     37.42 o 
  17   5   8       84.98       70.30     28.14 o 
  18   5   8        0.84       14.67     61.01 o 
  19   5   8        3.19      -13.59     48.12 o 
  20   5   8       32.68       49.88     30.52 o 
  21   5   8       10.76       71.02     81.03 o 
  22   5   8        0.02      -27.94     32.15 o 
 -28   6   8        3.04      -18.63     42.97 o 
 -27   6   8       26.66      -26.24     49.64 o 
 -26   6   8      179.73      332.77     77.97 o 
 -25   6   8        0.72      -38.52     48.93 o 
 -24   6   8       67.10       75.82     57.84 o 
 -23   6   8        0.34       20.73     50.56 o 
 -22   6   8      513.58      487.68     81.05 o 
 -21   6   8      226.60      156.59     58.16 o 
 -20   6   8      873.21     1102.77    111.78 o 
 -19   6   8      200.87      273.50     65.69 o 
 -18   6   8      542.36      371.80     69.29 o 
 -17   6   8      617.71      787.04     97.60 o 
 -16   6   8      669.43      730.88     92.15 o 
 -15   6   8      901.23      864.08     72.37 o 
 -14   6   8        7.94       -6.41     81.23 o 
 -13   6   8       65.16      206.45     83.31 o 
 -12   6   8     1638.95     1570.63    146.75 o 
 -11   6   8     3337.40     3172.19    199.42 o 
 -10   6   8     5516.34     5587.34    205.31 o 
  -9   6   8     1237.80     1144.97     76.01 o 
  -8   6   8      523.79      561.48     57.94 o 
  -7   6   8       27.02       51.55     20.98 o 
  -6   6   8      153.19      111.31     33.60 o 
  -5   6   8        2.50       10.65     30.70 o 
  -4   6   8        6.03      -27.55     17.91 o 
  -3   6   8      251.43      227.85     37.32 o 
  -2   6   8     1679.26     1595.84     75.10 o 
  -1   6   8      548.80      478.82     37.17 o 
   0   6   8     3045.12     2762.87    142.78 o 
   1   6   8      208.30      171.52     23.45 o 
   2   6   8      941.12      911.51     48.67 o 
   3   6   8        1.96        5.34     17.41 o 
   4   6   8      480.85      455.41     62.02 o 
   5   6   8      226.07      145.35     33.04 o 
   6   6   8     2123.29     2002.67     71.80 o 
   7   6   8      216.48      213.38     40.02 o 
   8   6   8     4281.77     4616.90    260.57 o 
   9   6   8     3301.72     3262.78    196.69 o 
  10   6   8      542.35      544.63     50.91 o 
  11   6   8      313.04      335.23     45.90 o 
  12   6   8     1303.80     1301.98     77.90 o 
  13   6   8        7.30        0.89     38.32 o 
  14   6   8      494.13      524.44     83.30 o 
  15   6   8       45.09       22.07     43.01 o 
  16   6   8       10.42       17.33     57.36 o 
  17   6   8        0.17      -16.74     82.34 o 
  18   6   8        5.15       26.81    166.92 o 
  19   6   8       79.24       76.38     53.68 o 
  20   6   8       23.76       79.00     98.20 o 
  21   6   8        0.00       96.96    206.05 o 
 -27   7   8      102.89       69.16     49.09 o 
 -26   7   8       35.47      -36.18     48.35 o 
 -25   7   8       25.70       15.01     48.44 o 
 -24   7   8      315.13      359.39     80.20 o 
 -23   7   8       12.55       -3.73     53.85 o 
 -22   7   8      170.20      323.80     77.92 o 
 -21   7   8      530.50      577.84     89.63 o 
 -20   7   8      207.44      208.69     62.91 o 
 -19   7   8      101.74      123.37     55.87 o 
 -18   7   8       33.89       24.14     49.33 o 
 -17   7   8      112.25      229.71     62.95 o 
 -16   7   8        0.64        5.08     40.04 o 
 -15   7   8       28.44       33.48     39.98 o 
 -14   7   8     1373.12     1360.11    154.83 o 
 -13   7   8     1409.23     1134.61     85.18 o 
 -12   7   8      154.79      166.93     55.82 o 
 -11   7   8        0.86       16.69     35.85 o 
 -10   7   8     2205.67     1984.84    142.24 o 
  -9   7   8     4534.98     4716.66    288.16 o 
  -8   7   8      812.37      922.77     99.25 o 
  -7   7   8       23.83       50.15     34.47 o 
  -6   7   8       57.61      105.47     37.35 o 
  -5   7   8     1933.63     1591.56    154.31 o 
  -4   7   8      508.28      578.96     70.66 o 
  -3   7   8      506.84      487.95    110.20 o 
  -2   7   8      477.02      538.79     54.11 o 
  -1   7   8      556.43      540.20     53.98 o 
   0   7   8       19.89       22.88     68.90 o 
   1   7   8      534.20      505.18     61.64 o 
   2   7   8      977.27     1110.66     85.91 o 
   3   7   8      564.18      446.99     92.78 o 
   4   7   8       12.74       -6.12     26.43 o 
   5   7   8     1280.11     1184.05    139.28 o 
   6   7   8      262.26      315.54     86.38 o 
   7   7   8      895.22      817.14    119.45 o 
   8   7   8       66.29      -22.44     73.61 o 
   9   7   8       26.09      -37.48     73.40 o 
  10   7   8      194.73      301.13     91.77 o 
  11   7   8      238.55      272.68     95.61 o 
  12   7   8       16.74       19.80     84.02 o 
  13   7   8        2.82        4.52     86.08 o 
  14   7   8      277.10      442.30    113.31 o 
  15   7   8       91.54      121.17    107.63 o 
  16   7   8       49.87       93.43     45.38 o 
  17   7   8       90.12       92.54     78.72 o 
  18   7   8      196.47      201.14    179.21 o 
  19   7   8       26.28       36.42     55.00 o 
  20   7   8        0.04      -23.22    173.70 o 
 -25   8   8      170.78      131.53     81.89 o 
 -24   8   8       30.57       95.66     56.99 o 
 -23   8   8      179.31      213.33     59.28 o 
 -22   8   8      205.26      322.96     65.24 o 
 -21   8   8      160.83      250.04     74.79 o 
 -20   8   8       15.67       40.61     59.17 o 
 -19   8   8      547.75      492.54     86.76 o 
 -18   8   8       35.46       35.01     48.10 o 
 -17   8   8        7.24       -9.06     41.87 o 
 -16   8   8      254.81      440.69     76.61 o 
 -15   8   8        8.67       11.85     43.26 o 
 -14   8   8      156.75      171.88     56.26 o 
 -13   8   8      236.46      229.70     50.97 o 
 -12   8   8       20.85        6.26     62.80 o 
 -11   8   8       49.64       71.98     43.28 o 
 -10   8   8      248.61      209.61     51.12 o 
  -9   8   8      611.76      583.62     66.99 o 
  -8   8   8      953.16      897.22     77.21 o 
  -7   8   8      429.44      579.15     63.62 o 
  -6   8   8      173.58      191.72     66.77 o 
  -5   8   8       11.89       13.48     36.22 o 
  -4   8   8      392.68      434.50    133.89 o 
  -3   8   8      261.52      270.16     63.96 o 
  -2   8   8       73.73      113.70     41.47 o 
  -1   8   8        0.35       32.35     33.87 o 
   0   8   8     1174.39     1081.18     76.06 o 
   1   8   8       61.80       57.18     34.12 o 
   2   8   8       61.74      103.81     35.91 o 
   3   8   8      149.97       64.41     43.63 o 
   4   8   8        0.80       28.57     34.44 o 
   5   8   8       48.05       85.41     80.32 o 
   6   8   8       26.05       -7.78     70.78 o 
   7   8   8        4.69      -19.58     68.89 o 
   8   8   8      421.52      375.37     95.72 o 
   9   8   8      758.99      860.38    131.89 o 
  10   8   8       23.36        1.38     83.88 o 
  11   8   8       26.96       18.26     87.40 o 
  12   8   8      236.00      201.82    106.01 o 
  13   8   8      131.75       64.24    101.84 o 
  14   8   8       37.06       55.92     98.19 o 
  15   8   8        0.52       82.43    100.82 o 
  16   8   8      441.31      545.56    131.17 o 
  17   8   8       42.45      126.30    100.87 o 
  18   8   8        0.97      119.95    101.79 o 
 -23   9   8        7.38       26.86     73.87 o 
 -22   9   8       31.04       37.76     54.58 o 
 -21   9   8      336.25      465.37     74.34 o 
 -20   9   8        0.94       -6.10     47.04 o 
 -19   9   8       56.35       47.70     47.97 o 
 -18   9   8       71.99      131.92     63.80 o 
 -17   9   8      228.00       82.98     58.90 o 
 -16   9   8        0.06      -17.28     48.77 o 
 -15   9   8        6.58      -34.06     39.46 o 
 -14   9   8      456.20      436.00     79.70 o 
 -13   9   8        0.09      -23.09     43.32 o 
 -12   9   8       11.98       37.13     41.73 o 
 -11   9   8      143.67      139.13     49.26 o 
 -10   9   8      217.54      325.16     60.82 o 
  -9   9   8        0.88       26.32     41.24 o 
  -8   9   8       36.83       56.16     64.81 o 
  -7   9   8      172.12      178.16     90.18 o 
  -6   9   8      133.55      159.35     46.32 o 
  -5   9   8       17.81      122.78     42.65 o 
  -4   9   8     2851.86     2827.35    130.10 o 
  -3   9   8      341.40      401.13     54.27 o 
  -2   9   8      909.21      873.06     80.95 o 
  -1   9   8       49.57       66.29     40.14 o 
   0   9   8        2.77       26.19     34.87 o 
   1   9   8      299.08      283.49     48.12 o 
   2   9   8       26.05       39.94     32.75 o 
   3   9   8       40.48     -109.83     82.97 o 
   4   9   8       76.11      165.45     89.24 o 
   5   9   8        9.67       34.31     79.34 o 
   6   9   8      114.88      116.29     81.48 o 
   7   9   8      171.26      320.57     95.79 o 
   8   9   8      695.46      818.35    128.56 o 
   9   9   8        1.42       66.16     90.51 o 
  10   9   8      108.36      179.35    102.77 o 
  11   9   8      420.39      544.36    123.97 o 
  12   9   8      624.24      728.60    134.01 o 
  13   9   8       28.62      105.56    103.37 o 
  14   9   8      188.72      436.06    129.46 o 
  15   9   8       51.52      -46.05     90.14 o 
  16   9   8        2.84      161.74    101.08 o 
 -21  10   8      103.75      118.30     55.71 o 
 -20  10   8       17.97       97.81     52.84 o 
 -19  10   8      114.04      130.42     55.43 o 
 -18  10   8        3.07      -14.66     45.59 o 
 -17  10   8        6.98       -2.30     43.46 o 
 -16  10   8      117.73      101.68     49.65 o 
 -15  10   8        1.25       24.03     43.68 o 
 -14  10   8       26.27       45.13     44.77 o 
 -13  10   8      600.28      749.67     81.03 o 
 -12  10   8       60.82      138.71     68.39 o 
 -11  10   8        3.52      -10.75     54.08 o 
 -10  10   8       25.38       53.56     72.86 o 
  -9  10   8      209.52      307.15     57.75 o 
  -8  10   8      987.82     1229.30     91.09 o 
  -7  10   8       87.86      152.65     50.01 o 
  -6  10   8        8.75       18.86     42.47 o 
  -5  10   8       27.85      135.74     46.63 o 
  -4  10   8       97.63       96.75     76.44 o 
  -3  10   8      149.50      126.44     61.82 o 
  -2  10   8      988.50      937.27     76.35 o 
  -1  10   8      152.58      189.50     37.61 o 
   0  10   8        9.09       31.13     30.35 o 
   1  10   8       36.64       27.54     30.44 o 
   2  10   8       40.72       61.17     91.46 o 
   3  10   8      733.58      720.14    129.17 o 
   4  10   8       70.96      209.49    102.32 o 
   5  10   8      184.95      323.76    106.08 o 
   6  10   8      345.53      433.07    118.22 o 
   7  10   8      111.87      116.05     94.31 o 
   8  10   8       19.66      188.37     97.83 o 
   9  10   8      176.71      311.25    110.56 o 
  10  10   8      337.80      511.24    118.43 o 
  11  10   8       65.65      191.95    106.05 o 
  12  10   8        0.18      234.02    118.17 o 
  13  10   8      263.35      332.98    127.74 o 
 -17  11   8        6.19       40.65     51.13 o 
 -16  11   8      109.43      181.86     56.75 o 
 -15  11   8       52.23       27.98     52.43 o 
 -14  11   8       64.82       42.58     48.50 o 
 -13  11   8       15.03       -5.31     42.00 o 
 -12  11   8        5.20       -7.59     41.85 o 
 -11  11   8       67.88       56.72     45.51 o 
 -10  11   8       17.00       12.94     71.23 o 
  -9  11   8      115.82      137.18     42.85 o 
  -8  11   8       58.65       93.77     41.21 o 
  -7  11   8      140.62      179.65     43.53 o 
  -6  11   8       18.19      100.64     40.34 o 
  -5  11   8      505.95      612.92     59.77 o 
  -4  11   8      179.07      272.12     48.02 o 
  -3  11   8      126.09      121.52     39.15 o 
  -2  11   8      218.41      265.26     45.14 o 
  -1  11   8       95.91       44.84     35.90 o 
   0  11   8        0.16      -28.10     45.93 o 
   1  11   8       69.35      181.38    103.04 o 
   2  11   8       28.74      140.79    103.56 o 
   3  11   8       80.00      244.02    104.90 o 
   4  11   8      188.15      230.01    108.76 o 
   5  11   8       39.20      176.98    103.55 o 
   6  11   8        1.88      203.85    106.48 o 
   7  11   8      251.41      331.40    116.46 o 
   8  11   8       70.22      221.38    110.15 o 
   9  11   8       21.56      307.74    115.03 o 
  10  11   8       30.11      157.74    112.06 o 
 -12  12   8        2.66       74.49     50.26 o 
 -11  12   8      121.46      230.50     57.38 o 
 -10  12   8        0.95       71.35     48.74 o 
  -9  12   8      197.24      224.91     56.28 o 
  -8  12   8        5.21       16.59     60.13 o 
  -7  12   8      333.60      469.87    112.29 o 
  -6  12   8        0.28       77.25    105.37 o 
  -5  12   8      150.98      173.98     85.61 o 
  -4  12   8      132.24      130.82     43.10 o 
  -3  12   8      103.66      176.83    103.98 o 
  -2  12   8      147.23      166.44     46.38 o 
  -1  12   8        4.57       15.73     92.16 o 
   0  12   8        0.39       70.86     93.10 o 
   1  12   8       22.60      145.58     97.74 o 
   2  12   8        6.66      164.99    108.34 o 
   3  12   8      118.67      178.31    110.75 o 
   4  12   8       53.58      219.51    113.52 o 
   5  12   8      279.46      488.12    130.59 o 
 -32   1   9        5.88      -36.06     35.66 o 
 -31   1   9       47.60       53.20     85.28 o 
 -30   1   9        5.70      -16.41     34.18 o 
 -29   1   9       20.63        6.24     33.80 o 
 -28   1   9       17.60      -16.74     35.59 o 
 -27   1   9      711.84      776.28     61.99 o 
 -26   1   9      314.08      276.84     34.22 o 
 -25   1   9        9.46      103.42     34.57 o 
 -24   1   9       26.08       29.18     25.14 o 
 -23   1   9      326.54      382.03     39.56 o 
 -22   1   9     1415.40     1379.71     49.58 o 
 -21   1   9      624.05      704.06     55.00 o 
 -20   1   9       29.97       21.72     16.49 o 
 -19   1   9      878.44      733.36     32.55 o 
 -18   1   9       59.01       83.75     15.59 o 
 -17   1   9     2761.21     2539.72     59.91 o 
 -16   1   9      104.48       99.63     14.52 o 
 -15   1   9      163.64      114.47     14.32 o 
 -14   1   9      191.17      159.22     19.29 o 
 -13   1   9      471.63      417.28     22.11 o 
 -12   1   9     1941.65     1927.70     46.29 o 
 -11   1   9       22.75       63.00     10.90 o 
 -10   1   9     4169.92     4066.73     71.52 o 
  -9   1   9     1509.47     2052.53     42.34 o 
  -8   1   9      687.17      621.70     30.98 o 
  -7   1   9      150.03      155.02     13.42 o 
  -6   1   9     1192.72     1049.59     33.21 o 
  -5   1   9     4371.49     4212.97     87.72 o 
  -4   1   9     1620.34     1802.56     45.06 o 
  -3   1   9       39.14       84.53     11.62 o 
  -2   1   9     1768.64     2017.55     45.98 o 
  -1   1   9      175.91      174.25     16.95 o 
   0   1   9     3762.14     3864.56     88.68 o 
   1   1   9      357.45      494.63     32.70 o 
   2   1   9     1814.09     1648.36     40.53 o 
   3   1   9       19.95       19.67     10.90 o 
   4   1   9     3812.45     4176.15     81.92 o 
   5   1   9      249.77      291.90     16.87 o 
   6   1   9        7.91        4.41     11.88 o 
   7   1   9       79.75       88.90     15.89 o 
   8   1   9       24.70       66.82     20.62 o 
   9   1   9     1900.22     1846.05     66.09 o 
  10   1   9      187.26      173.41     25.25 o 
  11   1   9      396.57      400.98     32.59 o 
  12   1   9      928.78      904.77     53.92 o 
  13   1   9     1396.14     1275.24     53.09 o 
  14   1   9     1311.29     1355.61     55.60 o 
  15   1   9      218.50      159.53     27.50 o 
  16   1   9     1010.48     1134.85    148.15 o 
  17   1   9       12.76       29.36     28.40 o 
  18   1   9      405.53      424.17     38.22 o 
  19   1   9      395.15      378.45     39.04 o 
  20   1   9      108.74       83.60     33.38 o 
  21   1   9      454.30      404.05     41.25 o 
  22   1   9        0.45        7.93     47.91 o 
  23   1   9        5.15      -25.61     49.95 o 
  24   1   9       23.88      -19.05     49.37 o 
 -32   2   9        0.16      -58.54     35.09 o 
 -31   2   9      130.35       66.47     39.18 o 
 -30   2   9       10.44      -30.70     33.49 o 
 -29   2   9       41.34       39.32     36.48 o 
 -28   2   9        3.53      -37.79     48.76 o 
 -27   2   9      107.28      154.75     49.60 o 
 -26   2   9        3.68       -7.23     26.43 o 
 -25   2   9      203.67      140.31     27.22 o 
 -24   2   9       86.72      114.09     27.84 o 
 -23   2   9       16.41       31.68     44.05 o 
 -22   2   9      290.38      328.43     28.55 o 
 -21   2   9       81.39       84.17     19.15 o 
 -20   2   9       91.92      105.13     24.07 o 
 -19   2   9      548.30      615.78     35.81 o 
 -18   2   9     2307.49     2351.73     66.22 o 
 -17   2   9       57.75      123.89     19.34 o 
 -16   2   9      278.35      266.42     23.79 o 
 -15   2   9     2053.46     2044.98     59.52 o 
 -14   2   9     3017.22     2826.01     72.02 o 
 -13   2   9     3097.19     2934.27     63.02 o 
 -12   2   9      138.14      196.24     14.59 o 
 -11   2   9      225.61      372.62     26.63 o 
 -10   2   9     1480.75     1484.39     38.43 o 
  -9   2   9      667.95      902.49     29.20 o 
  -8   2   9      108.04      101.48     14.58 o 
  -7   2   9      100.78       47.99     12.31 o 
  -6   2   9    16447.38    16619.14    289.03 o 
  -5   2   9     1819.87     2080.16     96.31 o 
  -4   2   9     8987.68     9326.32    191.05 o 
  -3   2   9     5976.87     6051.51    143.09 o 
  -2   2   9     3479.85     3436.33     88.22 o 
  -1   2   9      112.57      120.21     16.13 o 
   0   2   9     6278.14     6650.41    140.42 o 
   1   2   9      498.48      815.35     33.33 o 
   2   2   9      698.93      883.31     35.25 o 
   3   2   9      271.22      331.29     24.12 o 
   4   2   9    12634.43    12833.46    289.95 o 
   5   2   9     4711.38     4702.79    119.26 o 
   6   2   9      314.47      295.54     24.97 o 
   7   2   9       95.16      135.94     21.77 o 
   8   2   9       65.47       63.24     22.56 o 
   9   2   9        1.20        4.53     20.13 o 
  10   2   9       15.17       33.22     22.10 o 
  11   2   9      313.13      273.76     41.99 o 
  12   2   9      168.03      163.75     29.42 o 
  13   2   9       25.62       42.83     26.79 o 
  14   2   9      732.56      699.50     47.61 o 
  15   2   9        0.73      -51.97     30.63 o 
  16   2   9      325.11      308.52     41.24 o 
  17   2   9      348.49      317.77     36.83 o 
  18   2   9        0.24       18.35     33.91 o 
  19   2   9      142.25      107.54     38.80 o 
  20   2   9      105.44       87.39     51.27 o 
  21   2   9       12.33        4.44     34.49 o 
  22   2   9        9.97      -38.34     34.32 o 
  23   2   9        1.09      -43.00     35.92 o 
 -31   3   9       83.58       62.84     36.78 o 
 -30   3   9      128.33       51.73     67.16 o 
 -29   3   9        9.09       38.39     38.71 o 
 -28   3   9       91.05       91.74     30.36 o 
 -27   3   9        3.07       20.93     27.75 o 
 -26   3   9       31.67       36.87     25.37 o 
 -25   3   9      294.20      330.24     30.55 o 
 -24   3   9     1064.86     1255.18     50.47 o 
 -23   3   9        4.74       97.06     23.71 o 
 -22   3   9        0.07        8.24     20.07 o 
 -21   3   9     1045.58      843.90     47.45 o 
 -20   3   9       17.37        2.37     17.89 o 
 -19   3   9      358.37      310.54     24.51 o 
 -18   3   9     1225.35     1097.33     42.36 o 
 -17   3   9      354.54      230.24     19.35 o 
 -16   3   9        2.96       11.97     13.47 o 
 -15   3   9      226.91      177.10     17.79 o 
 -14   3   9     1372.51     1515.40     41.94 o 
 -13   3   9     1054.25     1139.73     35.27 o 
 -12   3   9     1061.42     1089.59     33.57 o 
 -11   3   9      202.75      227.85     14.75 o 
 -10   3   9        0.13       42.38     10.50 o 
  -9   3   9      498.93      610.69     33.93 o 
  -8   3   9     3516.90     3480.47     90.51 o 
  -7   3   9     1745.61     1766.94    104.05 o 
  -6   3   9     2180.94     2187.54     70.60 o 
  -5   3   9     2072.21     2171.39     86.26 o 
  -4   3   9     3873.57     3256.78     92.63 o 
  -3   3   9     1294.14     1217.87     47.86 o 
  -2   3   9      838.99      904.45     50.66 o 
  -1   3   9      805.54      887.51     45.73 o 
   0   3   9      414.95      413.89     36.06 o 
   1   3   9     3830.50     3922.55    107.48 o 
   2   3   9     2147.31     2002.84     65.43 o 
   3   3   9       24.79       17.84     16.73 o 
   4   3   9       10.97       16.70     16.51 o 
   5   3   9     2507.53     2411.34     92.04 o 
   6   3   9       62.57       83.56     26.75 o 
   7   3   9      375.12      337.66     38.14 o 
   8   3   9     1113.77     1377.91     69.90 o 
   9   3   9        4.82       38.32     28.81 o 
  10   3   9      476.83      692.03     81.08 o 
  11   3   9      603.80      532.62     51.97 o 
  12   3   9      823.94      754.96     48.19 o 
  13   3   9       26.68       36.29     25.27 o 
  14   3   9     2051.21     2093.66     80.90 o 
  15   3   9        6.86       15.37     26.41 o 
  16   3   9        2.88      -33.68     26.69 o 
  17   3   9       72.94      117.90     36.68 o 
  18   3   9      382.76      432.08     72.75 o 
  19   3   9        3.60        3.86     35.95 o 
  20   3   9       48.36      -30.41     35.41 o 
  21   3   9       19.23       -7.59     33.70 o 
  22   3   9        2.37      -15.45     36.72 o 
  23   3   9        7.39       14.14     38.78 o 
 -30   4   9       86.47      148.07     68.64 o 
 -29   4   9      292.12      416.76     48.02 o 
 -28   4   9      141.29       84.65     36.80 o 
 -27   4   9        9.37      -10.05     32.18 o 
 -26   4   9      195.58      256.57     32.75 o 
 -25   4   9      118.39      143.01     25.67 o 
 -24   4   9        7.15      -16.73     20.41 o 
 -23   4   9       62.89       38.49     30.08 o 
 -22   4   9       17.26       49.85     24.72 o 
 -21   4   9     2302.61     2270.73     64.80 o 
 -20   4   9       10.58       24.52     20.98 o 
 -19   4   9      132.15       98.30     21.56 o 
 -18   4   9      573.83      524.67     34.69 o 
 -17   4   9      177.69      225.07     24.15 o 
 -16   4   9       96.29       81.23     18.73 o 
 -15   4   9       18.83       19.69     16.08 o 
 -14   4   9     1104.77     1076.14     41.59 o 
 -13   4   9     2054.15     1994.00     57.92 o 
 -12   4   9     1298.83     1308.57     50.10 o 
 -11   4   9      632.16      571.67     33.79 o 
 -10   4   9       48.69      120.85     16.78 o 
  -9   4   9     3214.14     3229.76     76.69 o 
  -8   4   9        7.65       37.19     15.92 o 
  -7   4   9        0.69      -13.72     23.01 o 
  -6   4   9     1752.74     1931.78     52.58 o 
  -5   4   9     7689.94     7125.75    149.65 o 
  -4   4   9     3204.98     3472.75     88.66 o 
  -3   4   9     2392.15     2302.73     72.46 o 
  -2   4   9     4202.81     4664.18    102.60 o 
  -1   4   9     2853.03     2628.98     64.47 o 
   0   4   9     1633.98     1837.79     54.43 o 
   1   4   9      597.36      603.88     31.65 o 
   2   4   9     3196.72     3194.41     75.95 o 
   3   4   9      197.65      178.62     19.65 o 
   4   4   9     1276.33     1218.34     41.25 o 
   5   4   9     1015.04     1048.33     40.04 o 
   6   4   9      551.89      637.27     43.05 o 
   7   4   9      280.87      285.42     25.64 o 
   8   4   9       91.65      122.96     22.71 o 
   9   4   9     3072.26     2932.22     87.58 o 
  10   4   9      122.28      139.63     27.27 o 
  11   4   9      292.09      201.55     30.21 o 
  12   4   9      775.59      758.14     47.86 o 
  13   4   9      109.84       65.35     50.49 o 
  14   4   9      112.66       85.14     27.48 o 
  15   4   9       29.54      -11.08     33.10 o 
  16   4   9       28.08        0.01     27.16 o 
  17   4   9      572.88      550.09     92.88 o 
  18   4   9      353.15      323.28     43.67 o 
  19   4   9        0.23       19.22     49.76 o 
  20   4   9       68.54       56.27     42.48 o 
  21   4   9       93.63       50.89     34.34 o 
  22   4   9       77.87       62.92     36.72 o 
 -30   5   9      152.36      255.70     52.38 o 
 -29   5   9        0.24        1.03     45.03 o 
 -28   5   9      221.54      263.04     55.76 o 
 -27   5   9       37.83       17.47     42.22 o 
 -26   5   9       43.63       44.93     61.47 o 
 -25   5   9      113.47       71.71     47.50 o 
 -24   5   9       22.80       35.08     40.41 o 
 -23   5   9      250.95      261.71     50.78 o 
 -22   5   9        0.19       20.90     38.29 o 
 -21   5   9       73.72      -11.84     35.49 o 
 -20   5   9       28.42      -17.41     48.01 o 
 -19   5   9      496.58      469.34     51.73 o 
 -18   5   9      703.25      762.89    164.52 o 
 -17   5   9     4814.41     4955.66    144.91 o 
 -16   5   9     2687.03     2444.75     91.92 o 
 -15   5   9      827.10      827.25     53.73 o 
 -14   5   9     6442.05     5723.33    187.55 o 
 -13   5   9      101.65      103.97     49.25 o 
 -12   5   9     1178.46     1242.21     77.06 o 
 -11   5   9     1599.11     1634.70     82.94 o 
 -10   5   9       59.18       22.51     31.15 o 
  -9   5   9      530.97      401.41     39.25 o 
  -8   5   9     1915.29     1801.64     67.76 o 
  -7   5   9      311.46      333.36     30.05 o 
  -6   5   9     3780.80     3670.69    105.81 o 
  -5   5   9     1021.21     1046.69     49.00 o 
  -4   5   9      394.05      372.78     30.24 o 
  -3   5   9       32.21       51.26     39.25 o 
  -2   5   9     2433.23     2470.66     87.04 o 
  -1   5   9       27.94       25.79     17.09 o 
   0   5   9     1262.71     1381.16     60.81 o 
   1   5   9       46.47       73.42     20.37 o 
   2   5   9      261.52      282.84     29.38 o 
   3   5   9     2736.80     2532.43    102.34 o 
   4   5   9     1101.05     1128.98     40.28 o 
   5   5   9       43.33       53.25     14.08 o 
   6   5   9        0.31        4.92     15.08 o 
   7   5   9     1202.73     1085.17     47.90 o 
   8   5   9     2776.76     2891.59     85.38 o 
   9   5   9       12.37       70.45     22.51 o 
  10   5   9       29.85       88.25     22.88 o 
  11   5   9        7.91       33.93     22.67 o 
  12   5   9      140.68      180.44     27.30 o 
  13   5   9        0.13      -36.64     22.49 o 
  14   5   9        0.00       -0.12     24.11 o 
  15   5   9        2.30      -20.25     24.93 o 
  16   5   9       12.88        9.47     47.02 o 
  17   5   9       22.18       -5.91     61.91 o 
  18   5   9        9.10       -1.51     55.62 o 
  19   5   9        3.01       -4.62     52.33 o 
  20   5   9      109.66      155.66    103.14 o 
  21   5   9      135.43      110.97     61.02 o 
 -28   6   9       93.62      218.51     71.39 o 
 -27   6   9       57.51       63.32     59.25 o 
 -26   6   9        2.45      -34.94     47.46 o 
 -25   6   9       17.15       18.19     53.86 o 
 -24   6   9       15.82       23.05     56.88 o 
 -23   6   9       51.28       -2.42     55.22 o 
 -22   6   9       20.24       49.30     51.94 o 
 -21   6   9        7.98        3.41     47.83 o 
 -20   6   9        1.31       33.20     50.82 o 
 -19   6   9       18.06       31.72     46.48 o 
 -18   6   9       97.19      134.43     53.89 o 
 -17   6   9     1073.86     1394.58    119.78 o 
 -16   6   9      854.54      708.24     87.33 o 
 -15   6   9     1603.43     1561.88    123.06 o 
 -14   6   9     2584.30     2516.94    122.56 o 
 -13   6   9       83.32      173.90     88.35 o 
 -12   6   9      186.82      203.76     86.83 o 
 -11   6   9     1042.58     1014.77     73.52 o 
 -10   6   9      228.09      210.86     30.10 o 
  -9   6   9        8.52       28.59     23.53 o 
  -8   6   9      141.09      127.07     35.92 o 
  -7   6   9      176.16      149.01     24.44 o 
  -6   6   9      125.79      124.21     27.45 o 
  -5   6   9        0.24        6.24     18.27 o 
  -4   6   9      298.99      221.23     48.89 o 
  -3   6   9      358.26      333.81     31.05 o 
  -2   6   9      130.22      146.55     33.11 o 
  -1   6   9     2144.43     2009.58     69.86 o 
   0   6   9     1238.57     1373.96     90.05 o 
   1   6   9      127.80      168.88     42.08 o 
   2   6   9     1042.00     1024.76     54.61 o 
   3   6   9     1740.10     1605.93     69.39 o 
   4   6   9      110.57       83.90     39.20 o 
   5   6   9       98.88       75.85     25.92 o 
   6   6   9       12.53      -46.39     35.53 o 
   7   6   9      174.90      269.64     43.48 o 
   8   6   9      714.09      604.28     53.83 o 
   9   6   9        0.05      -14.98     34.04 o 
  10   6   9       12.70      -14.03     36.08 o 
  11   6   9       34.58       50.79     39.32 o 
  12   6   9       64.41       67.22     40.83 o 
  13   6   9        0.12       33.11     75.84 o 
  14   6   9       94.86      106.36     45.23 o 
  15   6   9        0.26      -30.67     93.46 o 
  16   6   9       93.61      123.23     85.07 o 
  17   6   9      230.00      268.18    105.17 o 
  18   6   9        0.17      -14.46    148.72 o 
  19   6   9       21.81       15.31    150.89 o 
  20   6   9      204.04      164.83     56.99 o 
 -27   7   9      156.93      148.91     55.87 o 
 -26   7   9       22.72       18.19     63.10 o 
 -25   7   9        1.40       -1.58     56.05 o 
 -24   7   9       58.09       65.99     59.07 o 
 -23   7   9       34.98       28.10     53.64 o 
 -22   7   9      137.80       85.43     60.42 o 
 -21   7   9        0.05      -14.19     52.30 o 
 -20   7   9      446.21      459.19     82.27 o 
 -19   7   9        0.15       28.99     48.52 o 
 -18   7   9      813.36      925.85    104.05 o 
 -17   7   9       92.08       60.89     48.19 o 
 -16   7   9      626.15      643.62     86.20 o 
 -15   7   9       26.01       21.95     33.99 o 
 -14   7   9     1243.75     1282.85    107.94 o 
 -13   7   9      400.00      497.09     81.60 o 
 -12   7   9      532.19      349.74     67.65 o 
 -11   7   9      399.92      392.16     57.25 o 
 -10   7   9      527.20      604.78     66.99 o 
  -9   7   9     1036.21     1045.00    123.97 o 
  -8   7   9     2995.15     2898.46    134.29 o 
  -7   7   9     1264.72     1317.29    220.04 o 
  -6   7   9     1062.67     1086.20     79.78 o 
  -5   7   9       81.82       93.04     37.97 o 
  -4   7   9     1546.34     1503.46    111.26 o 
  -3   7   9      877.73      875.91     68.97 o 
  -2   7   9      129.12      268.36     48.85 o 
  -1   7   9     2091.24     2132.62    241.86 o 
   0   7   9     3391.53     3425.37    143.76 o 
   1   7   9       40.05      116.88     56.41 o 
   2   7   9      358.36      403.09     49.52 o 
   3   7   9      411.89      461.59    133.36 o 
   4   7   9      262.88      271.88     48.03 o 
   5   7   9       31.76      -14.64     71.17 o 
   6   7   9      203.52      252.00     87.74 o 
   7   7   9      196.93       34.09     86.96 o 
   8   7   9      818.55      823.99    126.17 o 
   9   7   9       17.65       21.51     85.01 o 
  10   7   9     1149.04     1094.09    144.26 o 
  11   7   9        0.08       -6.81     87.30 o 
  12   7   9      227.09      348.20    108.43 o 
  13   7   9        1.03      -61.35     41.61 o 
  14   7   9        2.60      -12.30     45.20 o 
  15   7   9       45.01       34.54     47.96 o 
  16   7   9       18.99       50.47    104.28 o 
  17   7   9       16.95        2.22     90.73 o 
  18   7   9      121.14      178.55    118.35 o 
  19   7   9       40.01      -33.48    151.93 o 
 -25   8   9      296.02      348.30     69.20 o 
 -24   8   9       24.15       26.52     53.69 o 
 -23   8   9      131.68       85.51     64.00 o 
 -22   8   9      135.70       98.31     63.59 o 
 -21   8   9       20.51       -4.51     53.18 o 
 -20   8   9       77.66       23.16     59.65 o 
 -19   8   9        0.70       10.88     53.56 o 
 -18   8   9       51.88       11.95     46.61 o 
 -17   8   9        0.02       49.83     46.99 o 
 -16   8   9       38.37       31.40     45.86 o 
 -15   8   9       34.67       36.74     48.19 o 
 -14   8   9      195.07      145.29     71.41 o 
 -13   8   9      238.83      292.38     73.29 o 
 -12   8   9        0.37       21.26     39.49 o 
 -11   8   9      208.21      235.63     51.74 o 
 -10   8   9      967.12      944.41    112.78 o 
  -9   8   9      709.34      779.62     73.24 o 
  -8   8   9      620.01      667.27    139.74 o 
  -7   8   9      125.94      116.07     42.96 o 
  -6   8   9        8.75       31.76     36.74 o 
  -5   8   9      498.85      457.26     58.65 o 
  -4   8   9      115.45      106.53     50.48 o 
  -3   8   9     1661.45     1628.66     94.31 o 
  -2   8   9      983.48      975.99    135.21 o 
  -1   8   9      178.02      162.04     42.22 o 
   0   8   9      429.71      388.99     50.41 o 
   1   8   9      109.69       69.32     37.05 o 
   2   8   9      167.90      179.47     47.66 o 
   3   8   9       90.07       30.18     46.97 o 
   4   8   9     2584.89     2319.83    179.84 o 
   5   8   9       82.86      100.45     83.16 o 
   6   8   9      186.64      359.80     96.98 o 
   7   8   9      669.87      581.84    114.24 o 
   8   8   9       39.19       58.36     86.89 o 
   9   8   9        0.51      -23.70     87.03 o 
  10   8   9       98.47      139.46     96.54 o 
  11   8   9      222.40      199.38    107.25 o 
  12   8   9       17.42      -28.35    102.48 o 
  13   8   9       26.18       40.96     97.93 o 
  14   8   9      446.31      668.76    136.11 o 
  15   8   9       37.33      293.15    122.21 o 
  16   8   9        6.74      141.41    103.61 o 
  17   8   9      174.05      653.48    145.84 o 
 -23   9   9       18.45       -5.22     51.49 o 
 -22   9   9        9.35       36.93     53.46 o 
 -21   9   9      186.16      257.42     82.97 o 
 -20   9   9      169.77      178.03     68.59 o 
 -19   9   9       85.93        8.13     51.28 o 
 -18   9   9        2.76      -52.17     42.62 o 
 -17   9   9      106.66      136.15     63.20 o 
 -16   9   9       13.89        4.48     49.89 o 
 -15   9   9       43.99       33.54     53.37 o 
 -14   9   9      139.78       71.00     53.13 o 
 -13   9   9        4.75       17.63     45.61 o 
 -12   9   9        5.56       12.65     41.14 o 
 -11   9   9        1.64       48.62     90.89 o 
 -10   9   9      142.37      194.21     92.10 o 
  -9   9   9      211.73      184.69    144.34 o 
  -8   9   9      901.86      918.99     83.25 o 
  -7   9   9        0.06       -8.74     40.80 o 
  -6   9   9       38.19      109.40     54.57 o 
  -5   9   9      150.00      239.75     58.69 o 
  -4   9   9      239.32      486.34     76.87 o 
  -3   9   9      379.62      406.34     82.16 o 
  -2   9   9      186.12      160.34     69.08 o 
  -1   9   9        4.15       11.00     35.56 o 
   0   9   9     1419.06     1464.55    135.76 o 
   1   9   9      707.92      834.38     82.38 o 
   2   9   9        7.62       20.05     37.30 o 
   3   9   9       60.73       55.88     85.62 o 
   4   9   9        3.75      172.38     89.96 o 
   5   9   9      329.26      319.67    100.10 o 
   6   9   9       94.21      150.13     90.46 o 
   7   9   9       49.44      126.49     94.14 o 
   8   9   9      342.16      370.06    111.15 o 
   9   9   9       78.38      239.18    109.47 o 
  10   9   9        2.46       55.24     97.72 o 
  11   9   9        0.12      220.33    110.58 o 
  12   9   9      384.89      456.80    125.41 o 
  13   9   9       41.14      150.29    103.29 o 
  14   9   9        0.11      -95.57     92.37 o 
  15   9   9        2.46      122.44    103.20 o 
 -20  10   9        4.65       57.03     76.79 o 
 -19  10   9       36.66       58.09     50.98 o 
 -18  10   9       75.67       74.93     53.17 o 
 -17  10   9        0.86      -41.49     42.09 o 
 -16  10   9      168.34      171.28     66.35 o 
 -15  10   9       32.19       47.84     55.34 o 
 -14  10   9       57.26       91.29     56.63 o 
 -13  10   9        2.32       74.66     58.11 o 
 -12  10   9      581.01      564.59     92.51 o 
 -11  10   9        7.29       73.46     49.88 o 
 -10  10   9      296.68      291.03     90.59 o 
  -9  10   9       47.61       82.36     57.67 o 
  -8  10   9      741.45      741.77     78.41 o 
  -7  10   9        0.02        5.23     41.16 o 
  -6  10   9        0.02      -30.74     37.59 o 
  -5  10   9        1.26       15.07     40.38 o 
  -4  10   9      149.18       87.98     44.45 o 
  -3  10   9        2.73       32.52     54.51 o 
  -2  10   9      350.22      321.34     60.49 o 
  -1  10   9      437.59      439.99     59.08 o 
   0  10   9        0.25       33.39     38.86 o 
   1  10   9      162.68      266.17    107.19 o 
   2  10   9      270.93      287.71    109.94 o 
   3  10   9       27.59      174.58    101.25 o 
   4  10   9     1221.53     1315.58    154.10 o 
   5  10   9       59.12      199.02    105.13 o 
   6  10   9       40.38      152.95    102.75 o 
   7  10   9      119.96       79.85     95.91 o 
   8  10   9       64.04       81.50     98.72 o 
   9  10   9      117.21      319.69    115.12 o 
  10  10   9      106.02      216.96    113.75 o 
  11  10   9       16.91      236.78    121.78 o 
  12  10   9      152.52      422.00    137.19 o 
 -17  11   9      224.65      286.04     63.94 o 
 -16  11   9       33.56       56.96     52.60 o 
 -15  11   9        5.30       47.88     52.04 o 
 -14  11   9        7.18       17.39     49.86 o 
 -13  11   9        5.56        0.17     46.62 o 
 -12  11   9      208.22      206.31     54.83 o 
 -11  11   9       30.46       26.83     43.09 o 
 -10  11   9       66.57       74.54     66.18 o 
  -9  11   9        1.70       69.32     41.45 o 
  -8  11   9       83.23       83.77     41.64 o 
  -7  11   9      291.75      361.31     53.09 o 
  -6  11   9      402.47      406.28     82.26 o 
  -5  11   9      336.93      284.87     70.07 o 
  -4  11   9        0.06       53.12     38.89 o 
  -3  11   9       45.67       27.55     39.53 o 
  -2  11   9        0.14       25.22     36.94 o 
  -1  11   9       82.95       92.79     37.81 o 
   0  11   9       98.79      198.03    102.72 o 
   1  11   9      519.45      601.99    128.45 o 
   2  11   9      117.88      191.34    104.58 o 
   3  11   9      175.00      267.34    110.98 o 
   4  11   9      104.65      326.24    112.00 o 
   5  11   9        8.46      126.79    105.17 o 
   6  11   9        0.01      285.78    116.16 o 
   7  11   9      178.26      430.87    119.36 o 
   8  11   9      185.85      437.36    126.66 o 
   9  11   9      156.67      357.75    125.02 o 
 -11  12   9       19.74       35.44     49.46 o 
 -10  12   9        3.06       41.72     46.52 o 
  -9  12   9      100.00      107.88     49.06 o 
  -8  12   9        1.93       25.67     51.21 o 
  -7  12   9       28.15       57.45     89.98 o 
  -6  12   9       80.22      102.55     53.02 o 
  -5  12   9        2.32       17.95     38.95 o 
  -4  12   9       76.92      136.78     44.42 o 
  -3  12   9       17.32       43.53     38.34 o 
  -2  12   9        9.94      137.92    100.41 o 
  -1  12   9       11.40      121.76     95.72 o 
   0  12   9        1.38      125.68     94.88 o 
   1  12   9       11.18      135.46     95.75 o 
   2  12   9       38.26      273.49    120.77 o 
   3  12   9       58.94      258.23    120.07 o 
 -32   0  10      250.92      248.80     68.14 o 
 -31   0  10       94.94       80.23     57.02 o 
 -30   0  10       67.30       80.45     54.79 o 
 -29   0  10       51.19       24.32     52.20 o 
 -28   0  10      445.05      587.11     78.12 o 
 -27   0  10      556.70      492.06     71.30 o 
 -26   0  10      354.49      428.17     66.84 o 
 -25   0  10      588.12      684.53     58.42 o 
 -24   0  10      547.40      592.50     74.11 o 
 -23   0  10      353.48      287.27     37.54 o 
 -22   0  10      680.07      757.03     55.20 o 
 -21   0  10       30.24       20.21     25.70 o 
 -20   0  10      149.36      109.64     30.30 o 
 -19   0  10      222.31      195.79     29.17 o 
 -18   0  10      267.18      201.92     27.99 o 
 -17   0  10     2242.59     2437.83    172.79 o 
 -16   0  10     1935.52     2121.43     83.34 o 
 -15   0  10      229.62      198.58     25.34 o 
 -14   0  10     2428.64     2264.37     84.50 o 
 -13   0  10       71.22      100.87     20.76 o 
 -12   0  10     4760.17     4184.99    134.33 o 
 -11   0  10    13150.83    13041.11    374.22 o 
 -10   0  10     3977.13     4419.17    141.22 o 
  -9   0  10       66.77      167.96     22.39 o 
  -8   0  10    25788.01    25804.46    835.46 o 
  -7   0  10    13992.01    15273.67    432.34 o 
  -6   0  10      252.03      351.31     35.04 o 
  -5   0  10      346.17      253.62     31.48 o 
  -4   0  10     1814.55     1820.53     85.83 o 
  -3   0  10    10050.28    10106.62    230.12 o 
  -2   0  10    13198.22    13814.98    308.75 o 
  -1   0  10     3906.47     4216.37    105.70 o 
   0   0  10     9771.64    11013.79    249.66 o 
   1   0  10     7000.13     8334.21    193.22 o 
   2   0  10    10497.70    10358.38    237.32 o 
   3   0  10     1033.49     1047.29     54.99 o 
   4   0  10     5755.99     5820.31    178.04 o 
   5   0  10       10.26       37.13     22.76 o 
   6   0  10      109.28      113.84     33.45 o 
   7   0  10     1288.56     1341.52     66.48 o 
   8   0  10     2566.90     2521.45     94.90 o 
   9   0  10      192.79      152.40     29.70 o 
  10   0  10      204.35      165.87     34.14 o 
  11   0  10       26.31      118.42     34.82 o 
  12   0  10      714.86      853.91     63.89 o 
  13   0  10     1371.77     1683.22     81.38 o 
  14   0  10       52.82      -10.88     40.45 o 
  15   0  10       25.91       37.64     41.61 o 
  16   0  10      514.82      644.48     75.21 o 
  17   0  10       73.35      121.91     48.63 o 
  18   0  10      225.80      207.13     53.51 o 
  19   0  10      218.23      230.77     57.38 o 
  20   0  10      206.54      182.36     56.19 o 
  21   0  10        0.67       29.20     46.05 o 
  23   0  10       80.83      128.68     49.96 o 
 -32   1  10        1.96      -50.62     35.83 o 
 -31   1  10       11.84      -69.62     35.81 o 
 -30   1  10       16.17      -29.35     34.26 o 
 -29   1  10        0.12      -16.20     33.57 o 
 -28   1  10      245.82      189.52     44.79 o 
 -27   1  10        0.49      -28.72     37.45 o 
 -26   1  10      382.12      343.35     36.50 o 
 -25   1  10        8.24      -42.94     26.55 o 
 -24   1  10        2.46        1.66     20.65 o 
 -23   1  10       70.53       60.84     21.46 o 
 -22   1  10       38.69        0.03     18.05 o 
 -21   1  10       93.87       63.71     19.04 o 
 -20   1  10      911.65     1050.67     40.77 o 
 -19   1  10      315.55      329.43     23.06 o 
 -18   1  10      102.35       94.21     16.53 o 
 -17   1  10      583.29      518.39     31.84 o 
 -16   1  10       11.89       38.84     15.38 o 
 -15   1  10      564.69      516.86     26.80 o 
 -14   1  10      457.50      395.84     23.06 o 
 -13   1  10       33.35       33.75     11.82 o 
 -12   1  10       52.69       89.42     12.71 o 
 -11   1  10      546.77      451.06     25.10 o 
 -10   1  10       19.13       12.79     10.15 o 
  -9   1  10     4003.15     4088.91     72.31 o 
  -8   1  10       13.26       26.28      9.63 o 
  -7   1  10       55.86       61.81     10.47 o 
  -6   1  10     1588.39     1615.11     38.27 o 
  -5   1  10      231.14      499.12     23.52 o 
  -4   1  10     3422.47     3562.78     67.70 o 
  -3   1  10       83.43       41.19     10.13 o 
  -2   1  10      896.83      638.14     23.62 o 
  -1   1  10     1449.52     1393.03     33.20 o 
   0   1  10      338.46      357.22     21.55 o 
   1   1  10      360.19      309.23     22.22 o 
   2   1  10       39.67       42.09     12.09 o 
   3   1  10      265.34      233.03     15.97 o 
   4   1  10       48.38       59.05     13.00 o 
   5   1  10        0.25       11.26     15.09 o 
   6   1  10      172.80      171.18     19.63 o 
   7   1  10     2739.51     2777.37     72.00 o 
   8   1  10       25.98       48.47     18.41 o 
   9   1  10       30.97       50.49     27.79 o 
  10   1  10        2.15      -22.39     25.33 o 
  11   1  10      721.52      822.96     54.12 o 
  12   1  10      308.70      270.00     40.30 o 
  13   1  10      167.35      198.19     27.68 o 
  14   1  10       58.47       35.75     26.14 o 
  15   1  10       51.43       31.79     52.46 o 
  16   1  10      144.68      179.98     40.25 o 
  17   1  10      294.56      294.68     36.38 o 
  18   1  10      135.18      144.13     53.18 o 
  19   1  10        3.22      -28.54     52.30 o 
  20   1  10      162.60      189.91     59.48 o 
  21   1  10        6.26      -22.77     45.85 o 
  22   1  10       42.50       25.57     50.26 o 
  23   1  10      128.11      -42.68     51.43 o 
 -32   2  10        0.27      -15.33     36.85 o 
 -31   2  10       11.43       28.05     49.45 o 
 -30   2  10        4.04      -15.80     33.69 o 
 -29   2  10        2.78       30.56     36.62 o 
 -28   2  10      543.95      651.42     48.51 o 
 -27   2  10        6.81      -12.09     29.35 o 
 -26   2  10        4.10       -2.59     26.55 o 
 -25   2  10      927.47      908.19     68.43 o 
 -24   2  10        0.09      -13.37     23.01 o 
 -23   2  10       39.86       44.82     35.87 o 
 -22   2  10       93.23       73.64     19.84 o 
 -21   2  10      922.28      863.23     37.08 o 
 -20   2  10        1.16        1.87     16.99 o 
 -19   2  10       31.80       18.46     19.37 o 
 -18   2  10       51.05       81.74     22.37 o 
 -17   2  10       43.61       58.96     18.20 o 
 -16   2  10      560.29      607.35     41.26 o 
 -15   2  10     4143.82     4271.73    101.36 o 
 -14   2  10      858.89      925.85     34.00 o 
 -13   2  10      728.16      711.16     29.85 o 
 -12   2  10        5.70        4.74     10.48 o 
 -11   2  10      281.69      206.26     16.71 o 
 -10   2  10      173.76      182.39     18.64 o 
  -9   2  10     2128.99     2158.95    166.98 o 
  -8   2  10      405.10      396.42     23.13 o 
  -7   2  10      665.61      768.37     28.05 o 
  -6   2  10       14.12       58.23     11.26 o 
  -5   2  10       82.74       98.13     12.30 o 
  -4   2  10      897.30     1240.67     36.97 o 
  -3   2  10     5316.36     5685.64    135.91 o 
  -2   2  10      139.41      319.19     21.99 o 
  -1   2  10      332.92      402.36     24.70 o 
   0   2  10       82.91       72.99     18.28 o 
   1   2  10     3052.15     3008.33     73.95 o 
   2   2  10       33.80       25.66     15.82 o 
   3   2  10       26.98       13.87     15.61 o 
   4   2  10       43.38       61.11     16.71 o 
   5   2  10     3242.50     3178.71     79.31 o 
   6   2  10     1077.53     1119.00     45.46 o 
   7   2  10      115.91      136.68     20.83 o 
   8   2  10      299.26      298.92     25.06 o 
   9   2  10        3.06      -25.00     19.83 o 
  10   2  10        4.64       19.54     22.79 o 
  11   2  10     1382.84     1592.87     65.00 o 
  12   2  10      783.00      945.46     67.51 o 
  13   2  10     1366.82     1367.70     61.96 o 
  14   2  10       12.70       56.99     65.73 o 
  15   2  10      144.84      150.69     32.44 o 
  16   2  10      131.66      121.19     32.02 o 
  17   2  10       24.42        8.27     33.41 o 
  18   2  10        6.09        6.83     36.37 o 
  19   2  10        0.02       12.80     37.62 o 
  20   2  10      344.47      313.85     45.70 o 
  21   2  10       44.06       23.51     35.84 o 
  22   2  10      146.53       73.57     39.33 o 
 -31   3  10       59.34       26.93     36.76 o 
 -30   3  10       46.56       63.60     66.53 o 
 -29   3  10      117.25       72.77     30.02 o 
 -28   3  10       20.59       24.70     27.84 o 
 -27   3  10       11.15      -41.22     26.10 o 
 -26   3  10       88.13       88.05     27.61 o 
 -25   3  10       78.51       71.63     25.60 o 
 -24   3  10       44.96       34.54     24.10 o 
 -23   3  10      251.07      188.94     26.30 o 
 -22   3  10       35.38       25.21     22.76 o 
 -21   3  10       19.66       36.08     19.17 o 
 -20   3  10     4174.43     3936.15     86.09 o 
 -19   3  10      439.12      394.31     50.36 o 
 -18   3  10      624.33      833.05     72.36 o 
 -17   3  10      501.74      612.92     48.04 o 
 -16   3  10     4487.71     4397.85    103.71 o 
 -15   3  10      421.76      397.48     34.30 o 
 -14   3  10     1073.02     1122.11     45.99 o 
 -13   3  10     2637.94     2659.40     70.63 o 
 -12   3  10     2590.10     2636.79     68.75 o 
 -11   3  10      141.57      124.18     17.41 o 
 -10   3  10     3305.73     3256.08     87.97 o 
  -9   3  10      212.82      143.98     17.11 o 
  -8   3  10     1813.32     1657.91     62.38 o 
  -7   3  10      678.86     1073.75     85.53 o 
  -6   3  10     1896.33     1917.71     65.96 o 
  -5   3  10      526.59      701.02     66.46 o 
  -4   3  10     1471.52     1450.70     56.68 o 
  -3   3  10     2229.81     2253.02     72.66 o 
  -2   3  10     2376.93     2506.87     88.73 o 
  -1   3  10      592.47      637.06     55.21 o 
   0   3  10      325.71      314.08     26.27 o 
   1   3  10       50.61       35.67     18.22 o 
   2   3  10      599.38      725.45     39.85 o 
   3   3  10      132.44      166.13     23.06 o 
   4   3  10       59.38       55.95     21.02 o 
   5   3  10      806.84      710.87     45.63 o 
   6   3  10        1.22      -10.72     20.12 o 
   7   3  10       17.67       17.19     21.49 o 
   8   3  10      471.60      504.27     39.51 o 
   9   3  10      973.34      808.10     86.91 o 
  10   3  10        7.48       24.56     26.08 o 
  11   3  10      456.72      358.73     68.59 o 
  12   3  10      258.07      237.86     31.41 o 
  13   3  10      859.11     1002.00    107.76 o 
  14   3  10       72.00       33.83     27.59 o 
  15   3  10       23.52       38.33     28.49 o 
  16   3  10      119.44       90.04     31.63 o 
  17   3  10       18.57      -20.23     30.48 o 
  18   3  10       23.32       -9.73     35.22 o 
  19   3  10       16.59      -37.89     35.30 o 
  20   3  10       54.05      -19.98     34.14 o 
  21   3  10        1.53      -37.77     35.34 o 
  22   3  10       28.43       -8.38     37.85 o 
 -30   4  10       12.49      -19.70     35.76 o 
 -29   4  10       33.05      -58.83     33.82 o 
 -28   4  10      108.81      156.90     59.49 o 
 -27   4  10        1.12      -20.20     23.89 o 
 -26   4  10      225.78      295.33     30.86 o 
 -25   4  10      223.59      209.24     27.87 o 
 -24   4  10      349.79      307.88     38.29 o 
 -23   4  10       54.36       48.56     22.08 o 
 -22   4  10       71.11       70.58     33.45 o 
 -21   4  10        0.45      106.10     25.89 o 
 -20   4  10      187.16      104.87     25.28 o 
 -19   4  10       48.75       32.78     21.65 o 
 -18   4  10      400.38      418.32     34.15 o 
 -17   4  10      508.26      585.86     37.33 o 
 -16   4  10      598.43      601.72     49.76 o 
 -15   4  10     1345.02     1312.06     47.89 o 
 -14   4  10      806.37      829.05     38.85 o 
 -13   4  10      206.01      223.97     23.90 o 
 -12   4  10      820.20      832.66     43.72 o 
 -11   4  10     1100.16     1096.17     47.17 o 
 -10   4  10        0.06       10.92     15.80 o 
  -9   4  10     1016.56     1070.73     39.04 o 
  -8   4  10        1.69       30.03     14.40 o 
  -7   4  10      533.30      496.36     27.89 o 
  -6   4  10      546.65      621.75     30.51 o 
  -5   4  10      346.35      277.81     19.42 o 
  -4   4  10      197.88      202.49     25.30 o 
  -3   4  10      338.00      292.56     30.44 o 
  -2   4  10      103.46       51.84     17.26 o 
  -1   4  10     4168.58     4312.25    106.80 o 
   0   4  10     5381.57     5721.84    137.46 o 
   1   4  10      149.91      224.61     29.79 o 
   2   4  10      313.51      395.45     24.17 o 
   3   4  10     2214.48     2268.42     62.12 o 
   4   4  10      634.65      638.34     33.49 o 
   5   4  10        5.13       18.63     15.53 o 
   6   4  10     3983.73     4250.69     99.31 o 
   7   4  10      687.33      823.28     74.91 o 
   8   4  10      630.14      664.24     47.88 o 
   9   4  10     2689.35     2627.04     83.71 o 
  10   4  10        5.73       13.46     24.96 o 
  11   4  10        6.30        1.39     24.39 o 
  12   4  10      179.63      176.09     30.73 o 
  13   4  10       32.19       -4.67     25.58 o 
  14   4  10       61.30       36.66     27.22 o 
  15   4  10      106.15       16.41     39.73 o 
  16   4  10      168.36      103.53     53.56 o 
  17   4  10       14.58       11.03     54.07 o 
  18   4  10        9.18        1.22     69.98 o 
  19   4  10       17.50      -14.32     33.37 o 
  20   4  10        4.55      -37.17     32.45 o 
  21   4  10       53.91       10.83     34.97 o 
 -29   5  10       44.63       84.09     46.78 o 
 -28   5  10        2.52       18.68     46.45 o 
 -27   5  10       44.16       44.90     46.59 o 
 -26   5  10        0.00      -16.37     67.86 o 
 -25   5  10      213.43      136.53     59.01 o 
 -24   5  10        5.26       -1.95     40.64 o 
 -23   5  10       40.32       46.78     39.51 o 
 -22   5  10      444.26      408.04     55.19 o 
 -21   5  10      182.07      117.88     44.30 o 
 -20   5  10       90.83       32.43     37.81 o 
 -19   5  10      219.95      158.59     42.63 o 
 -18   5  10      567.18      483.63     46.69 o 
 -17   5  10       13.49      -21.32     31.12 o 
 -16   5  10       72.00       32.01     32.04 o 
 -15   5  10      516.24      562.10     47.18 o 
 -14   5  10       66.01      144.84     83.59 o 
 -13   5  10     3815.59     3540.04    133.46 o 
 -12   5  10      167.04      239.33     41.60 o 
 -11   5  10      291.03      231.95     38.68 o 
 -10   5  10       36.27       96.74     33.03 o 
  -9   5  10        0.25       10.58     22.33 o 
  -8   5  10      335.97      369.24     44.85 o 
  -7   5  10        0.26        3.39     22.70 o 
  -6   5  10      919.93      971.35     51.55 o 
  -5   5  10     1345.17     1359.95     58.00 o 
  -4   5  10      127.03      218.63     43.18 o 
  -3   5  10      270.91      285.08     28.08 o 
  -2   5  10      185.83      136.06     24.23 o 
  -1   5  10      238.29      267.63     30.46 o 
   0   5  10        1.18      -13.48     12.46 o 
   1   5  10     1853.75     1782.92     54.13 o 
   2   5  10       44.18       47.16     14.53 o 
   3   5  10        2.79       22.81     14.44 o 
   4   5  10      237.23      220.95     19.74 o 
   5   5  10      478.05      540.91     32.56 o 
   6   5  10     1086.07      949.72     41.37 o 
   7   5  10      656.53      561.93     40.82 o 
   8   5  10       70.68       55.37     22.71 o 
   9   5  10        2.34       28.14     22.12 o 
  10   5  10      632.58      695.26     44.43 o 
  11   5  10      108.44       92.95     33.68 o 
  12   5  10      111.81       60.76     32.57 o 
  13   5  10       14.87       -9.79     34.29 o 
  14   5  10      244.26      177.47     46.49 o 
  15   5  10      119.26      136.39     48.28 o 
  16   5  10      160.73      100.87     31.09 o 
  17   5  10       64.08       66.39     62.08 o 
  18   5  10       80.97      103.19     72.54 o 
  19   5  10      100.60       76.52     63.47 o 
  20   5  10        6.90       46.36     43.58 o 
 -28   6  10       55.81      179.43     66.13 o 
 -27   6  10        4.53       22.60     56.73 o 
 -26   6  10       95.59      212.91     69.00 o 
 -25   6  10      158.73      126.27     62.47 o 
 -24   6  10       42.52       71.91     63.20 o 
 -23   6  10        4.37       71.70     59.14 o 
 -22   6  10      662.30      771.09     97.91 o 
 -21   6  10      801.33      984.36    106.73 o 
 -20   6  10     1127.24     1101.06    110.05 o 
 -19   6  10      367.66      429.71     77.95 o 
 -18   6  10        5.89        2.45     44.01 o 
 -17   6  10       92.65       70.26     42.46 o 
 -16   6  10       18.78      116.39     43.10 o 
 -15   6  10        3.42       -2.98     30.40 o 
 -14   6  10      582.56      510.44     46.33 o 
 -13   6  10        0.03       17.06     28.36 o 
 -12   6  10      467.38      518.46     55.20 o 
 -11   6  10      100.86      100.90     30.35 o 
 -10   6  10     2003.34     2050.85     80.07 o 
  -9   6  10      579.15      495.41     40.90 o 
  -8   6  10     2200.85     2147.51     78.93 o 
  -7   6  10       97.72      132.37     25.78 o 
  -6   6  10      108.76       70.45     23.24 o 
  -5   6  10      633.09      587.94     42.40 o 
  -4   6  10       64.90       33.92     20.64 o 
  -3   6  10      193.86      125.66     33.65 o 
  -2   6  10      317.45      310.25     29.90 o 
  -1   6  10     1683.25     1776.69     67.80 o 
   0   6  10     1151.62     1088.93     59.10 o 
   1   6  10     2399.63     2562.38     96.22 o 
   2   6  10     3974.58     3662.09    143.42 o 
   3   6  10      756.52      772.09     55.30 o 
   4   6  10       40.07       55.46     23.45 o 
   5   6  10       12.69       -6.67     22.07 o 
   6   6  10      119.23      151.46     38.91 o 
   7   6  10     2000.86     1910.91    108.69 o 
   8   6  10      362.42      274.99     45.24 o 
   9   6  10        3.64       17.47     37.12 o 
  10   6  10      503.58      538.51     55.11 o 
  11   6  10      273.41      223.20     46.52 o 
  12   6  10      291.10      364.05     52.78 o 
  13   6  10      347.02      353.89     55.14 o 
  14   6  10      628.65      868.75     80.05 o 
  15   6  10       46.14       83.62     78.38 o 
  16   6  10      256.68      294.08     57.90 o 
  17   6  10      392.38      565.55    184.22 o 
  18   6  10      221.20      393.74    170.97 o 
  19   6  10        0.74      -17.29     69.25 o 
 -27   7  10        4.06      -44.72     47.61 o 
 -26   7  10      161.49      140.10     69.24 o 
 -25   7  10        1.37       24.92     56.09 o 
 -24   7  10      218.93      112.84     64.39 o 
 -23   7  10        3.57       55.73     56.12 o 
 -22   7  10       15.55      -13.83     56.52 o 
 -21   7  10       67.75       67.07     62.71 o 
 -20   7  10       38.71      -64.72     45.26 o 
 -19   7  10      307.52      335.04     74.36 o 
 -18   7  10        6.96        5.41     43.62 o 
 -17   7  10      523.32      694.18     90.62 o 
 -16   7  10      271.69      288.06     67.54 o 
 -15   7  10      403.50      355.56     63.06 o 
 -14   7  10      282.38      398.31     69.51 o 
 -13   7  10     1686.84     1613.14    100.41 o 
 -12   7  10      279.12      300.55     54.11 o 
 -11   7  10       82.22       44.32     40.63 o 
 -10   7  10        0.82       37.72     40.71 o 
  -9   7  10     2258.24     2178.91    114.09 o 
  -8   7  10     1673.86     1845.28    104.26 o 
  -7   7  10       68.99      105.41     40.55 o 
  -6   7  10     1395.85     1357.51     88.33 o 
  -5   7  10      452.07      477.15     60.67 o 
  -4   7  10      192.14      209.05     45.24 o 
  -3   7  10       30.54       45.00     58.12 o 
  -2   7  10       63.00       80.94     37.18 o 
  -1   7  10      154.79      223.26     43.89 o 
   0   7  10      402.54      389.09     91.66 o 
   1   7  10      808.95      780.97    182.68 o 
   2   7  10      600.55      580.31     59.83 o 
   3   7  10     2108.25     2080.94    102.93 o 
   4   7  10      268.08      223.49     67.40 o 
   5   7  10        3.23      -97.68     75.94 o 
   6   7  10       56.61     -154.71     77.35 o 
   7   7  10      297.70      223.82     91.71 o 
   8   7  10      486.31      596.37    116.12 o 
   9   7  10      478.30      558.77    118.16 o 
  10   7  10        3.57      -48.58     40.40 o 
  11   7  10      109.66       95.41     50.96 o 
  12   7  10       13.11      -18.46     75.28 o 
  13   7  10       69.22      217.53     53.47 o 
  15   7  10        8.44       10.25     80.00 o 
  16   7  10      149.05      185.42    112.04 o 
  17   7  10        0.86       42.57     82.64 o 
  18   7  10       89.81       38.67    126.13 o 
 -25   8  10       19.78        3.67     63.03 o 
 -24   8  10      151.82      111.77     67.95 o 
 -23   8  10        0.06       24.83     57.53 o 
 -22   8  10      226.66      195.12     70.13 o 
 -21   8  10        8.40       17.76     55.58 o 
 -20   8  10       16.42       17.29     56.06 o 
 -19   8  10       53.67       69.26     58.63 o 
 -18   8  10      111.01       91.94     58.18 o 
 -17   8  10      150.05       49.52     48.05 o 
 -16   8  10      395.52      343.08     70.87 o 
 -15   8  10       75.71      106.43     52.38 o 
 -14   8  10        2.51       41.43     41.60 o 
 -13   8  10       74.54      107.73     50.75 o 
 -12   8  10     1596.81     1541.23     99.93 o 
 -11   8  10       93.95      330.61    105.68 o 
 -10   8  10       71.87      140.16     47.94 o 
  -9   8  10     1048.05     1105.40     86.34 o 
  -8   8  10     1249.31     1194.39    102.83 o 
  -7   8  10        2.10       12.49     35.43 o 
  -6   8  10       37.39      150.74     45.78 o 
  -5   8  10      211.63      184.01     47.38 o 
  -4   8  10     1006.52     1064.83     81.74 o 
  -3   8  10     1886.04     1764.06    140.02 o 
  -2   8  10      100.62      131.78     43.04 o 
  -1   8  10      112.93      135.77     55.21 o 
   0   8  10     2120.56     2008.16    105.82 o 
   1   8  10       19.85       31.48     55.70 o 
   2   8  10      457.67      443.43     55.92 o 
   3   8  10      177.54      180.86     89.62 o 
   4   8  10      771.68      730.35    118.23 o 
   5   8  10      292.55      268.35     95.20 o 
   6   8  10       23.87       67.72     85.23 o 
   7   8  10      421.94      309.97    105.71 o 
   8   8  10      681.63      603.72    123.04 o 
   9   8  10      113.86      134.36    104.26 o 
  10   8  10       53.65       49.69    102.76 o 
  11   8  10       10.91       20.13     99.36 o 
  12   8  10       66.52       62.94    101.88 o 
  13   8  10       47.32      135.75    112.38 o 
  14   8  10      286.69      312.78    122.73 o 
  15   8  10       92.77      415.39    134.56 o 
  16   8  10      183.65      339.21    131.09 o 
 -23   9  10       91.74      100.32     68.95 o 
 -22   9  10       15.51      100.39     66.31 o 
 -21   9  10      156.35      196.28     73.29 o 
 -20   9  10      463.03      468.00     88.45 o 
 -19   9  10       66.97        6.02     52.09 o 
 -18   9  10      129.99      179.80     65.98 o 
 -17   9  10        5.30      -15.67     47.39 o 
 -16   9  10      431.11      306.53     73.54 o 
 -15   9  10      186.16      175.92     66.91 o 
 -14   9  10       10.48       23.51     50.61 o 
 -13   9  10        0.09      -25.28     37.92 o 
 -12   9  10      173.99      213.44     53.80 o 
 -11   9  10      227.73      210.51     53.66 o 
 -10   9  10       76.39      136.59     51.03 o 
  -9   9  10        8.40       -7.20     41.55 o 
  -8   9  10      704.43      689.33     75.07 o 
  -7   9  10      241.08      240.50     54.97 o 
  -6   9  10       62.74       82.34     60.95 o 
  -5   9  10      369.02      389.89     59.85 o 
  -4   9  10      730.37      855.91    155.68 o 
  -3   9  10     1160.64     1218.27     89.48 o 
  -2   9  10      281.49      269.51     53.69 o 
  -1   9  10       12.71       -4.73     35.51 o 
   0   9  10       32.20       44.28     38.48 o 
   1   9  10        0.54       27.14     35.11 o 
   2   9  10       45.96       21.87     88.04 o 
   3   9  10      752.16      742.78    126.27 o 
   4   9  10       90.58      133.35     92.45 o 
   5   9  10       39.67       89.98     94.07 o 
   6   9  10       57.22      197.35    100.06 o 
   7   9  10      108.51      193.08    102.95 o 
   8   9  10        2.48      -47.08     90.23 o 
   9   9  10       55.16      104.76    102.92 o 
  10   9  10      152.72      315.47    118.84 o 
  11   9  10      160.49      367.29    124.46 o 
  12   9  10       65.44       73.99    106.31 o 
  13   9  10       15.87      -55.71     98.97 o 
  14   9  10      122.76       69.46    102.89 o 
 -20  10  10       72.99       69.98     55.27 o 
 -19  10  10       68.61      111.54     65.72 o 
 -18  10  10      172.26      173.80     73.43 o 
 -17  10  10       20.81       -7.22     52.72 o 
 -16  10  10        6.98       49.34     56.56 o 
 -15  10  10        3.76      -47.52     46.77 o 
 -14  10  10       69.31       85.85     58.38 o 
 -13  10  10      417.95      499.13     84.98 o 
 -12  10  10       49.79       23.37     53.92 o 
 -11  10  10      115.63      170.08     58.43 o 
 -10  10  10       15.27       37.46     48.26 o 
  -9  10  10      100.76      124.35     53.45 o 
  -8  10  10      526.05      440.36     67.99 o 
  -7  10  10      182.61      124.34     52.42 o 
  -6  10  10       23.61      -12.18     68.71 o 
  -5  10  10      111.51      136.89     51.10 o 
  -4  10  10        7.88       -4.76     42.93 o 
  -3  10  10       11.49       48.22     47.01 o 
  -2  10  10      169.69      146.16     50.49 o 
  -1  10  10      360.33      413.52     61.41 o 
   0  10  10       33.93       14.49     69.05 o 
   1  10  10      443.16      533.51    126.06 o 
   2  10  10       18.87       74.46    101.22 o 
   3  10  10      101.25      215.34    105.08 o 
   4  10  10      137.19      211.85    103.10 o 
   5  10  10        4.95       56.64     95.78 o 
   6  10  10        0.99      138.51     98.69 o 
   7  10  10       62.91      185.32    103.25 o 
   8  10  10       93.20      184.91    109.92 o 
   9  10  10        0.16      144.66    112.50 o 
  10  10  10       28.34      164.17    114.26 o 
  11  10  10       96.63      297.09    131.51 o 
 -16  11  10      461.36      438.27     73.36 o 
 -15  11  10        0.54       80.50     69.83 o 
 -14  11  10      120.44      140.67     54.09 o 
 -13  11  10       15.10      -24.37     45.49 o 
 -12  11  10       19.96       49.93     58.34 o 
 -11  11  10        0.15       25.52     56.25 o 
 -10  11  10       52.14       33.73     48.25 o 
  -9  11  10       32.76       22.48     48.35 o 
  -8  11  10       17.75       82.78     68.45 o 
  -7  11  10      103.99      208.44     56.29 o 
  -6  11  10       23.20       40.53    117.87 o 
  -5  11  10      184.20      224.77     58.59 o 
  -4  11  10      211.75      332.34     60.77 o 
  -3  11  10       62.40      112.55     81.08 o 
  -2  11  10      155.28      192.81     57.21 o 
  -1  11  10       74.39      176.40    109.88 o 
   0  11  10      232.91      339.15    117.92 o 
   1  11  10       62.39      247.89    111.97 o 
   2  11  10        3.10       76.08    104.48 o 
   3  11  10       41.53      222.21    114.93 o 
   4  11  10       87.79      113.79    112.71 o 
   5  11  10       31.78      194.88    113.91 o 
   6  11  10       43.24      188.83    117.77 o 
   7  11  10       11.58      223.05    118.33 o 
  -9  12  10       26.62       47.11     47.81 o 
  -8  12  10      252.77      366.48     56.95 o 
  -7  12  10       45.15      134.30     46.19 o 
  -6  12  10        5.04        7.41     93.41 o 
  -5  12  10        9.94      102.77     45.15 o 
  -4  12  10        1.33       19.55     37.16 o 
  -3  12  10       38.76       46.34     37.60 o 
  -2  12  10        6.38       77.48     98.44 o 
  -1  12  10       50.18      124.11    101.34 o 
   0  12  10       12.34      164.45    104.65 o 
 -32   1  11       73.88       83.09     40.23 o 
 -31   1  11       28.70       26.48     38.74 o 
 -30   1  11      194.33      183.30     46.01 o 
 -29   1  11        7.41       39.59     35.81 o 
 -28   1  11      423.55      336.52     49.42 o 
 -27   1  11      136.51      104.85     31.99 o 
 -26   1  11        6.59       48.82     28.69 o 
 -25   1  11      499.02      435.51     38.18 o 
 -24   1  11      279.98      264.68     27.96 o 
 -23   1  11      186.57      176.98     22.98 o 
 -22   1  11      569.11      564.73     32.70 o 
 -21   1  11     1029.71     1064.00     41.14 o 
 -20   1  11      150.53      156.73     20.47 o 
 -19   1  11      608.67      506.98     29.36 o 
 -18   1  11      778.77      700.60     32.61 o 
 -17   1  11     2479.16     2340.40     58.03 o 
 -16   1  11     3650.58     3749.47     79.89 o 
 -15   1  11     1747.16     1943.46     50.95 o 
 -14   1  11      712.83      909.22     34.85 o 
 -13   1  11     1128.14     1110.51     36.30 o 
 -12   1  11     2312.14     2355.11     49.33 o 
 -11   1  11      355.97      476.12     23.55 o 
 -10   1  11      895.90      885.77     28.33 o 
  -9   1  11     2466.39     2775.08     54.26 o 
  -8   1  11     3002.03     3132.41     62.85 o 
  -7   1  11     1807.78     1560.41     45.65 o 
  -6   1  11      348.54      296.80     26.60 o 
  -5   1  11       18.90       28.30     10.41 o 
  -4   1  11     3331.45     3654.77     87.05 o 
  -3   1  11       88.65      121.99     22.06 o 
  -2   1  11       39.85       44.59     12.51 o 
  -1   1  11        8.34       34.61     10.57 o 
   0   1  11     4729.40     4672.04     90.73 o 
   1   1  11      325.20      378.41     25.76 o 
   2   1  11       10.24       72.41     15.97 o 
   3   1  11     2808.89     2879.64     72.24 o 
   4   1  11     3495.58     3667.97     87.88 o 
   5   1  11      852.09      909.15     42.18 o 
   6   1  11      476.72      604.67     36.55 o 
   7   1  11      132.02      147.45     21.09 o 
   8   1  11      104.64       57.30     20.89 o 
   9   1  11      523.48      371.31     27.89 o 
  10   1  11      711.36      803.13     37.72 o 
  11   1  11      401.46      332.31     27.57 o 
  12   1  11      910.55      971.11     49.89 o 
  13   1  11      224.32      170.66     28.67 o 
  14   1  11       64.88       39.15     27.22 o 
  15   1  11     1432.58     1489.53     65.90 o 
  16   1  11      541.77      654.30     51.64 o 
  17   1  11       55.28       58.60     33.10 o 
  18   1  11      570.13      616.94     72.58 o 
  19   1  11       41.53       -4.97     46.28 o 
  20   1  11       44.64       55.97     49.18 o 
  21   1  11       36.68        5.73     51.43 o 
  22   1  11      411.23      410.93     73.50 o 
 -31   2  11       33.19       18.04     37.29 o 
 -30   2  11        0.66      -10.05     35.84 o 
 -29   2  11        9.81       47.93     37.99 o 
 -28   2  11       61.31      118.80     43.96 o 
 -27   2  11      152.09      140.94     33.74 o 
 -26   2  11       47.53       51.99     26.52 o 
 -25   2  11      716.12      900.68     48.55 o 
 -24   2  11     1615.00     1617.84     58.21 o 
 -23   2  11      232.98      244.45     24.51 o 
 -22   2  11      110.85      101.52     24.64 o 
 -21   2  11     2027.83     2058.57     57.27 o 
 -20   2  11      771.11      860.99     44.98 o 
 -19   2  11      621.12      742.84     43.87 o 
 -18   2  11       51.91      141.95     24.76 o 
 -17   2  11      305.37      236.98     24.04 o 
 -16   2  11     1716.03     1586.68     53.68 o 
 -15   2  11      317.28      277.27     24.08 o 
 -14   2  11       35.02       53.09     14.25 o 
 -13   2  11      673.32      702.18     44.66 o 
 -12   2  11     2915.07     2773.30     62.71 o 
 -11   2  11      911.86      989.73     33.97 o 
 -10   2  11       56.57      113.29     14.68 o 
  -9   2  11     1822.37     1975.45     52.67 o 
  -8   2  11     3923.93     3599.99     80.99 o 
  -7   2  11       47.28       96.39     16.27 o 
  -6   2  11     8694.06     8670.28    157.78 o 
  -5   2  11     2246.15     2276.97     52.95 o 
  -4   2  11      168.14      156.68     15.32 o 
  -3   2  11     2272.92     2445.10     70.21 o 
  -2   2  11        9.00        3.91     14.10 o 
  -1   2  11      879.00      828.94     37.08 o 
   0   2  11      232.17      183.94     19.29 o 
   1   2  11       47.07       64.06     16.83 o 
   2   2  11     1064.99     1162.51     44.77 o 
   3   2  11      171.34      249.46     23.02 o 
   4   2  11       66.91      153.51     21.35 o 
   5   2  11        0.15       14.75     18.59 o 
   6   2  11      231.54      193.49     23.00 o 
   7   2  11      495.92      633.04     38.87 o 
   8   2  11     2108.21     2079.77     65.63 o 
   9   2  11        3.93       -0.21     24.74 o 
  10   2  11      883.93      957.37     55.03 o 
  11   2  11     2790.83     3002.25     93.41 o 
  12   2  11       88.07      152.77     48.47 o 
  13   2  11        0.84       21.89     39.24 o 
  14   2  11      552.23      618.05     45.72 o 
  15   2  11        0.50       32.79     29.74 o 
  16   2  11        0.86       26.96     33.84 o 
  17   2  11       49.36       43.61     38.11 o 
  18   2  11       41.69       60.03     38.76 o 
  19   2  11       38.31       -1.87     34.34 o 
  20   2  11       38.88        5.68     35.77 o 
  21   2  11       59.52       33.17     38.89 o 
 -31   3  11       47.50        0.32     39.82 o 
 -30   3  11       79.91       29.06     52.53 o 
 -29   3  11        0.34      -40.89     27.21 o 
 -28   3  11        4.77      -13.94     26.22 o 
 -27   3  11       22.45      -28.71     27.34 o 
 -26   3  11        0.30      -30.18     25.76 o 
 -25   3  11        7.42       -5.54     24.02 o 
 -24   3  11        0.06      -23.31     22.61 o 
 -23   3  11       87.94      124.45     25.34 o 
 -22   3  11      251.44      191.83     27.88 o 
 -21   3  11      117.61      155.26     21.61 o 
 -20   3  11     3013.33     2956.77     71.29 o 
 -19   3  11     2303.69     2407.53     62.66 o 
 -18   3  11       16.95       42.20     19.71 o 
 -17   3  11      299.05      756.89     97.85 o 
 -16   3  11     1910.59     2032.38     62.56 o 
 -15   3  11       25.70       57.38     17.13 o 
 -14   3  11      116.81      165.23     24.35 o 
 -13   3  11       31.66       73.17     17.95 o 
 -12   3  11      279.03      244.19     27.62 o 
 -11   3  11      673.81      795.75     41.78 o 
 -10   3  11       28.64       43.94     15.28 o 
  -9   3  11        4.58       20.55     13.93 o 
  -8   3  11      534.20      631.48     32.00 o 
  -7   3  11      505.80      620.36     41.96 o 
  -6   3  11      170.96      156.88     23.76 o 
  -5   3  11      319.55      456.73     37.98 o 
  -4   3  11     1563.54     1486.53     58.96 o 
  -3   3  11      252.89      309.03     30.46 o 
  -2   3  11       13.03       19.36     19.96 o 
  -1   3  11     1782.60     1960.09     76.69 o 
   0   3  11     2392.61     2250.39     75.55 o 
   1   3  11     1735.23     1797.76     66.63 o 
   2   3  11     1085.95     1079.16     53.40 o 
   3   3  11      743.35      683.07     45.75 o 
   4   3  11      784.88      911.72     50.96 o 
   5   3  11     1743.56     1875.26     69.27 o 
   6   3  11       21.22       13.11     23.08 o 
   7   3  11       58.14       70.90     27.15 o 
   8   3  11      283.62      289.68     30.47 o 
   9   3  11     1327.30     1511.19     63.64 o 
  10   3  11       21.65       39.67     25.94 o 
  11   3  11       31.55      -24.17     25.98 o 
  12   3  11      255.30      178.58     31.36 o 
  13   3  11      378.08      376.84     36.60 o 
  14   3  11        9.68       -8.13     27.42 o 
  15   3  11        8.96       10.11     42.38 o 
  16   3  11        0.20       -7.31     31.02 o 
  17   3  11       10.02        9.57     33.73 o 
  18   3  11      355.08      371.51     44.64 o 
  19   3  11       40.43       20.00     42.79 o 
  20   3  11       62.34      -14.91     36.29 o 
  21   3  11       34.10       20.32     55.22 o 
 -30   4  11        6.93      -14.19     36.20 o 
 -29   4  11       57.38       74.02     29.17 o 
 -28   4  11       21.23        2.10     25.68 o 
 -27   4  11        0.03      -20.53     25.01 o 
 -26   4  11       17.74      -43.90     25.34 o 
 -25   4  11        1.70      -17.02     28.59 o 
 -24   4  11        4.13      -19.15     25.57 o 
 -23   4  11       99.02       90.49     27.87 o 
 -22   4  11      210.96      244.90     31.49 o 
 -21   4  11        0.75       20.54     24.83 o 
 -20   4  11      387.99      274.15     28.06 o 
 -19   4  11      579.06      600.09     53.43 o 
 -18   4  11     1268.57     1463.86     54.56 o 
 -17   4  11      489.00      514.02     47.84 o 
 -16   4  11      285.13      258.05     32.96 o 
 -15   4  11      315.78      291.30     26.25 o 
 -14   4  11      385.80      433.18     34.94 o 
 -13   4  11        0.84       12.77     19.34 o 
 -12   4  11      859.85      834.72     44.59 o 
 -11   4  11     3137.77     3379.40     94.40 o 
 -10   4  11     2681.94     2699.44     80.08 o 
  -9   4  11     1612.67     1633.15     52.00 o 
  -8   4  11     2264.73     2299.58     62.47 o 
  -7   4  11       65.40       45.99     15.41 o 
  -6   4  11       82.98       67.94     16.96 o 
  -5   4  11     2056.27     1941.05     55.40 o 
  -4   4  11      459.41      532.58     30.75 o 
  -3   4  11      860.83      792.35     35.74 o 
  -2   4  11       78.08      103.44     17.61 o 
  -1   4  11       94.20      127.69     23.87 o 
   0   4  11       18.86       49.41     19.74 o 
   1   4  11     5938.88     5898.32    142.51 o 
   2   4  11     1465.05     1855.87     55.59 o 
   3   4  11      319.20      341.53     24.36 o 
   4   4  11     1117.95     1268.59     74.68 o 
   5   4  11     3253.51     3184.22     81.87 o 
   6   4  11     3165.66     3051.76     80.76 o 
   7   4  11       71.55       50.80     21.00 o 
   8   4  11      891.03      842.88     50.72 o 
   9   4  11       58.12       69.93     26.09 o 
  10   4  11      120.58       86.38     26.26 o 
  11   4  11       38.21       67.82     34.13 o 
  12   4  11       19.34        4.10     34.02 o 
  13   4  11       12.80      -20.31     33.33 o 
  14   4  11        0.02      -38.75     32.23 o 
  15   4  11        0.62      -27.10     28.68 o 
  16   4  11      280.48      311.31     53.30 o 
  17   4  11      343.06      262.71     37.21 o 
  18   4  11      301.43      323.52     77.20 o 
  19   4  11        0.10      -38.02     38.03 o 
  20   4  11        9.13        2.35     34.92 o 
 -29   5  11      281.16      327.61     63.20 o 
 -28   5  11        3.24        8.46     48.05 o 
 -27   5  11       21.62        1.63     46.28 o 
 -26   5  11        6.46      -40.31     41.73 o 
 -25   5  11      199.25      217.76     54.36 o 
 -24   5  11       49.92       15.06     44.12 o 
 -23   5  11       10.56       57.09     41.69 o 
 -22   5  11       52.26       28.31     40.42 o 
 -21   5  11      453.49      403.87     54.98 o 
 -20   5  11      742.96      861.72    180.20 o 
 -19   5  11      252.45      277.69     42.54 o 
 -18   5  11      798.17      723.21     53.45 o 
 -17   5  11      251.98      244.23     39.06 o 
 -16   5  11        5.52        0.93     32.34 o 
 -15   5  11      489.22      537.90     46.58 o 
 -14   5  11        1.31       96.32     47.21 o 
 -13   5  11     5410.17     5732.19    192.60 o 
 -12   5  11        2.66      168.50     44.01 o 
 -11   5  11       25.32       59.80     36.38 o 
 -10   5  11     1781.04     1749.36     72.09 o 
  -9   5  11     1942.33     1738.15     70.93 o 
  -8   5  11      376.44      383.51     34.94 o 
  -7   5  11      602.42      555.11     53.02 o 
  -6   5  11      128.73      121.40     16.15 o 
  -5   5  11      526.48      452.19     34.99 o 
  -4   5  11     1707.52     1697.10     49.97 o 
  -3   5  11     2575.52     2376.04     62.66 o 
  -2   5  11     1153.25     1269.75     44.71 o 
  -1   5  11       64.43       43.97     14.55 o 
   0   5  11       39.19       20.62     14.54 o 
   1   5  11      755.15      635.93     35.01 o 
   2   5  11     1322.24     1260.56     47.81 o 
   3   5  11      327.04      347.36     25.42 o 
   4   5  11      491.94      445.56     45.05 o 
   5   5  11        6.01        0.04     18.07 o 
   6   5  11     1145.00     1167.79     52.83 o 
   7   5  11      420.42      424.80     36.01 o 
   8   5  11      332.19      351.72     31.19 o 
   9   5  11      103.31      107.35     34.38 o 
  10   5  11       65.42       18.12     23.78 o 
  11   5  11      363.63      388.68     34.45 o 
  12   5  11        4.62       10.72     25.01 o 
  13   5  11      172.95      156.56     30.39 o 
  14   5  11        8.29       17.88     28.81 o 
  15   5  11       73.58       98.69     31.35 o 
  16   5  11      138.99      174.54     33.10 o 
  17   5  11      132.30      178.22     70.10 o 
  18   5  11       20.02       59.04     36.47 o 
  19   5  11       80.87      119.17     40.63 o 
 -28   6  11        0.88      -12.77     85.39 o 
 -27   6  11      213.53      202.15     71.78 o 
 -26   6  11        7.04      -33.11     43.70 o 
 -25   6  11       13.72      -30.49     69.60 o 
 -24   6  11       60.57       36.90     48.51 o 
 -23   6  11       19.33       45.07     46.75 o 
 -22   6  11      132.85      128.60     63.08 o 
 -21   6  11      115.07      125.27     46.83 o 
 -20   6  11       52.67       -5.25     39.70 o 
 -19   6  11      161.85      166.53     45.08 o 
 -18   6  11      127.90      111.05     42.38 o 
 -17   6  11       12.32      -61.49     41.80 o 
 -16   6  11       11.02        2.63     29.77 o 
 -15   6  11       81.82       35.06     31.18 o 
 -14   6  11       55.22       70.81     33.10 o 
 -13   6  11      190.70      248.43     38.31 o 
 -12   6  11        9.19        1.93     27.77 o 
 -11   6  11       22.70       45.33     30.79 o 
 -10   6  11      154.03      183.62     36.10 o 
  -9   6  11      119.52       63.18     29.87 o 
  -8   6  11     1168.10      999.77     59.17 o 
  -7   6  11      204.00      264.73     47.34 o 
  -6   6  11       16.13      -50.26     36.92 o 
  -5   6  11      456.05      318.15     38.42 o 
  -4   6  11       13.13      -15.83     25.29 o 
  -3   6  11        1.70       12.62     39.40 o 
  -2   6  11      890.02      958.94     87.29 o 
  -1   6  11       42.58       15.21     24.66 o 
   0   6  11      807.36      728.79     58.23 o 
   1   6  11     4278.08     4222.03    142.75 o 
   2   6  11      237.28      200.67     29.67 o 
   3   6  11       19.83       73.10     25.74 o 
   4   6  11     2215.81     2176.42     79.48 o 
   5   6  11      153.59      145.49     40.77 o 
   6   6  11      111.41      131.93     41.61 o 
   7   6  11      282.61      361.58     49.72 o 
   8   6  11       40.86       36.11     39.31 o 
   9   6  11      181.10      161.86     45.54 o 
  10   6  11       97.06      114.60     44.29 o 
  11   6  11       98.00       99.94     46.79 o 
  12   6  11       57.72       33.32     45.74 o 
  13   6  11       23.89       32.74     49.10 o 
  14   6  11       21.83      -19.99    101.50 o 
  15   6  11        0.49       -3.75     48.56 o 
  16   6  11        0.01       22.91     63.83 o 
  17   6  11        1.79       47.12     83.15 o 
  18   6  11       59.83       39.53    166.49 o 
 -27   7  11        0.32      -28.42     48.64 o 
 -26   7  11      108.40      182.18     72.21 o 
 -25   7  11       38.28       68.78     63.24 o 
 -24   7  11        1.69       41.09     58.21 o 
 -23   7  11       59.71        2.19     54.59 o 
 -22   7  11        8.14       39.64     56.60 o 
 -21   7  11       37.62        3.13     55.58 o 
 -20   7  11      901.46     1047.23    114.90 o 
 -19   7  11       12.82        4.36     45.83 o 
 -18   7  11      146.09      137.37     55.18 o 
 -17   7  11       76.36       34.50     46.27 o 
 -16   7  11      285.40      284.67     54.65 o 
 -15   7  11      674.91      810.98    108.60 o 
 -14   7  11       17.60      -52.57    118.07 o 
 -13   7  11      138.17      101.26     45.13 o 
 -12   7  11       98.13       67.97     43.40 o 
 -11   7  11        1.21       41.39     41.02 o 
 -10   7  11      634.72      609.82     68.24 o 
  -9   7  11       68.60      130.49     45.18 o 
  -8   7  11       22.87       23.71     42.08 o 
  -7   7  11      779.48      676.35     67.65 o 
  -6   7  11      731.59      792.62     69.69 o 
  -5   7  11        9.76       43.39     36.93 o 
  -4   7  11     1174.02     1130.95     82.47 o 
  -3   7  11      646.07      611.16     63.83 o 
  -2   7  11      394.91      508.71     60.04 o 
  -1   7  11      869.93      747.68    117.70 o 
   0   7  11      468.29      516.01    131.31 o 
   1   7  11      198.15      177.83     40.55 o 
   2   7  11      516.72      465.56     93.76 o 
   3   7  11      236.38      215.04    114.06 o 
   4   7  11       78.78        6.45     89.93 o 
   5   7  11        5.77      -63.57     81.11 o 
   6   7  11      270.99      210.09     45.45 o 
   7   7  11       13.14      -47.62     38.35 o 
   8   7  11      409.68      407.94     53.14 o 
   9   7  11       58.39       32.07     89.79 o 
  10   7  11      155.43      106.74     46.61 o 
  11   7  11        1.56        6.52     45.75 o 
  12   7  11       13.99       -4.26    133.96 o 
  13   7  11      176.16      159.97     83.65 o 
  14   7  11       99.66      128.38     52.32 o 
  15   7  11      227.40      490.08    131.95 o 
  16   7  11       15.56       17.38     54.71 o 
  17   7  11        8.14       80.38     57.73 o 
 -25   8  11       51.38      160.90     72.92 o 
 -24   8  11      194.92      318.68     83.90 o 
 -23   8  11       40.19       31.92     61.54 o 
 -22   8  11      162.08      186.54     69.08 o 
 -21   8  11      343.04      470.03     89.74 o 
 -20   8  11       67.45      -41.83     47.37 o 
 -19   8  11       86.24      138.61     65.00 o 
 -18   8  11      648.59      806.33    105.65 o 
 -17   8  11      202.85      233.42     63.30 o 
 -16   8  11      194.23      231.91     62.96 o 
 -15   8  11        0.78       -4.03     38.81 o 
 -14   8  11       54.47       31.75     40.29 o 
 -13   8  11      480.36      567.58     70.56 o 
 -12   8  11        1.46        6.46     40.81 o 
 -11   8  11      715.50      819.25    140.34 o 
 -10   8  11       50.76       31.88     40.98 o 
  -9   8  11      205.01      244.46     54.56 o 
  -8   8  11      936.17      914.03     78.17 o 
  -7   8  11        2.84       79.29     61.52 o 
  -6   8  11      649.65      763.99     72.86 o 
  -5   8  11     2520.79     2615.62    127.47 o 
  -4   8  11      968.14     1081.13    110.55 o 
  -3   8  11      340.75      341.81     52.88 o 
  -2   8  11     1019.33      932.41     89.62 o 
  -1   8  11      176.75      244.37     46.66 o 
   0   8  11      680.19      684.48     65.35 o 
   1   8  11      936.36      823.49     70.89 o 
   2   8  11      137.61      120.41     39.34 o 
   3   8  11        1.67      -29.47     83.48 o 
   4   8  11       59.97      -14.11     82.82 o 
   5   8  11       88.08      118.86     93.85 o 
   6   8  11       28.26      -55.64     85.09 o 
   7   8  11       94.16      108.12     99.97 o 
   8   8  11        3.29      -40.37     95.73 o 
  11   8  11        7.98        4.45    103.70 o 
  12   8  11        5.83       59.68     93.76 o 
  13   8  11       80.89      138.82    100.73 o 
  14   8  11      159.93      414.46    135.01 o 
  15   8  11        7.37      132.51    104.26 o 
 -22   9  11      540.57      530.90     97.16 o 
 -21   9  11       80.65      120.02     70.24 o 
 -20   9  11       63.38      107.49     64.94 o 
 -19   9  11       49.20       19.59     54.12 o 
 -18   9  11       53.91       53.37     55.73 o 
 -17   9  11      295.02      180.93     63.42 o 
 -16   9  11        7.64      -41.79     47.47 o 
 -15   9  11       26.10      -35.51     51.21 o 
 -14   9  11      120.03       75.84     54.29 o 
 -13   9  11       12.01       34.44     45.82 o 
 -12   9  11       66.17      125.52     50.46 o 
 -11   9  11      506.08      546.28     71.95 o 
 -10   9  11       57.39       60.55     47.79 o 
  -9   9  11       19.60       -2.49     55.12 o 
  -8   9  11      250.21      400.44     86.91 o 
  -7   9  11      649.09      685.28    134.96 o 
  -6   9  11      360.10      531.31     68.28 o 
  -5   9  11       83.82      215.29    114.03 o 
  -4   9  11      838.70     1007.05    185.96 o 
  -3   9  11     1026.61     1217.26     87.45 o 
  -2   9  11      914.99      878.54     90.41 o 
  -1   9  11        9.48       20.38     37.77 o 
   0   9  11       16.61      -37.02     31.14 o 
   1   9  11      240.67      222.29     47.42 o 
   2   9  11       28.74      -21.09     93.53 o 
   3   9  11      113.36       91.66    103.64 o 
   4   9  11       25.27      -14.97     93.37 o 
   5   9  11      282.25      355.34    114.59 o 
   6   9  11       16.44      -53.54     94.08 o 
   7   9  11       39.80       47.94     95.84 o 
   8   9  11      100.47      157.81    105.65 o 
   9   9  11      365.65      449.60    128.10 o 
  10   9  11        5.68       25.74    107.32 o 
  11   9  11       10.33       30.21    101.32 o 
  12   9  11      172.33      142.36    110.79 o 
  13   9  11       38.47      110.55    108.87 o 
 -19  10  11       44.35       84.10     62.03 o 
 -18  10  11       34.50       53.30     62.61 o 
 -17  10  11       35.81       64.54     61.74 o 
 -16  10  11       34.86      -24.06     52.57 o 
 -15  10  11       26.84        2.98     52.55 o 
 -14  10  11      240.03      248.69     69.62 o 
 -13  10  11        2.22      -18.90     48.66 o 
 -12  10  11       19.86       36.77     47.54 o 
 -11  10  11       58.23      108.27     50.66 o 
 -10  10  11      331.42      403.60     68.69 o 
  -9  10  11       74.75      229.86    121.43 o 
  -8  10  11        1.65       46.55     50.81 o 
  -7  10  11       44.43       83.09     50.28 o 
  -6  10  11       11.30       -2.21     45.42 o 
  -5  10  11      337.59      265.20     59.79 o 
  -4  10  11        0.21       20.68     45.28 o 
  -3  10  11      419.85      390.78     63.56 o 
  -2  10  11      188.75      198.09     88.09 o 
  -1  10  11       17.32       56.82     43.33 o 
   0  10  11       11.87      141.13    110.36 o 
   1  10  11        4.38       33.33    103.16 o 
   2  10  11      136.39      226.62    111.40 o 
   3  10  11       80.34       58.30    100.70 o 
   4  10  11       15.94      140.37    102.94 o 
   5  10  11       49.29       34.26    100.83 o 
   6  10  11        0.11      -35.70     95.42 o 
   7  10  11      135.01      247.04    116.27 o 
   8  10  11      220.54      321.26    125.98 o 
   9  10  11       69.45       45.88    102.46 o 
  10  10  11        0.48        8.75    101.66 o 
 -15  11  11      148.38      142.19     70.37 o 
 -14  11  11       24.85       17.63     58.33 o 
 -13  11  11       17.60      -20.85     51.97 o 
 -12  11  11       20.68       72.39     60.98 o 
 -11  11  11       75.14      103.62     63.54 o 
 -10  11  11        3.10       22.87     46.52 o 
  -9  11  11        7.28       65.74     50.35 o 
  -8  11  11      119.23      146.18     54.13 o 
  -7  11  11      104.60      158.18     53.11 o 
  -6  11  11       12.90       42.28     47.79 o 
  -5  11  11       73.53      154.92     53.65 o 
  -4  11  11      131.42      131.48     50.83 o 
  -3  11  11       37.31       72.50     45.84 o 
  -2  11  11       48.61       52.62     44.73 o 
  -1  11  11       54.28      155.87    118.04 o 
   0  11  11      330.14      406.90    129.39 o 
   1  11  11        8.13       96.02    118.92 o 
   2  11  11       34.21       88.41    120.49 o 
   3  11  11       27.86       75.65    120.21 o 
   4  11  11      138.23      161.51    121.11 o 
   5  11  11      110.72      121.79    125.78 o 
 -31   0  12       64.25      335.01     74.81 o 
 -30   0  12      564.69     1012.73    102.96 o 
 -29   0  12       81.45       33.93     50.66 o 
 -28   0  12        1.57       57.40     53.51 o 
 -27   0  12      457.85      505.72     77.52 o 
 -26   0  12      918.75     1229.48     75.35 o 
 -25   0  12     1658.03     2169.39     97.10 o 
 -24   0  12     2290.08     2459.66    102.68 o 
 -23   0  12      378.48      339.27     40.91 o 
 -22   0  12      135.18      148.49     32.98 o 
 -21   0  12      121.70       90.85     29.03 o 
 -20   0  12     2831.49     2813.03    108.02 o 
 -19   0  12      405.71      744.42     60.38 o 
 -18   0  12      155.48      155.23     29.51 o 
 -17   0  12       11.89       37.88     23.08 o 
 -16   0  12     2848.30     2831.01    103.65 o 
 -15   0  12      441.47      789.64     74.90 o 
 -14   0  12      435.20      477.38     44.40 o 
 -13   0  12      492.82      740.66     76.29 o 
 -12   0  12     1500.15     1867.24     77.85 o 
 -11   0  12      799.14      857.48    130.13 o 
 -10   0  12       23.73      154.31     20.60 o 
  -9   0  12     7716.79     8165.34    192.71 o 
  -8   0  12    13305.20    13570.16    352.46 o 
  -7   0  12     7102.01     7772.97    209.40 o 
  -6   0  12     1541.26     1383.65     70.52 o 
  -5   0  12     9060.39     9801.77    226.91 o 
  -4   0  12    11505.22    12961.45    293.90 o 
  -3   0  12       13.41      371.91     49.31 o 
  -2   0  12     2542.83     2662.77     76.28 o 
  -1   0  12     7239.91     7091.21    169.02 o 
   0   0  12      644.42      431.12     30.53 o 
   1   0  12      147.55      186.33     21.95 o 
   2   0  12     2675.32     2964.27     84.82 o 
   3   0  12      135.61      214.31     25.53 o 
   4   0  12      663.11      780.62     45.52 o 
   5   0  12      430.66      511.49     35.56 o 
   6   0  12     1595.47     1446.46     72.85 o 
   7   0  12     1561.52     1702.87     82.53 o 
   8   0  12     2062.42     1994.99     91.84 o 
   9   0  12        0.44       11.02     52.33 o 
  10   0  12      265.76      287.41     40.72 o 
  11   0  12        0.29      -19.01     37.63 o 
  12   0  12      946.51     1058.57     83.96 o 
  13   0  12      309.90      441.85     56.32 o 
  14   0  12     3026.83     3200.31    150.83 o 
  15   0  12     2660.01     2723.52    135.69 o 
  16   0  12      859.46     1119.49     93.66 o 
  17   0  12      622.29      770.42     83.43 o 
  18   0  12      550.73      673.82     81.60 o 
  19   0  12       72.87       41.00     47.16 o 
  20   0  12        0.64      -29.77     47.97 o 
  21   0  12      179.88      194.22     58.87 o 
 -32   1  12        0.77       18.20     38.57 o 
 -31   1  12       17.57      -47.36     41.27 o 
 -30   1  12       35.82       53.98     38.03 o 
 -29   1  12       89.07      165.81     49.71 o 
 -28   1  12      441.24      421.08     50.58 o 
 -27   1  12      166.54      203.72     35.94 o 
 -26   1  12      193.76      213.20     33.74 o 
 -25   1  12      875.89      980.88     47.86 o 
 -24   1  12      438.27      495.14     41.10 o 
 -23   1  12       12.82       12.02     19.65 o 
 -22   1  12        8.52        1.32     18.19 o 
 -21   1  12        2.24        4.54     18.25 o 
 -20   1  12      414.87      412.51     35.82 o 
 -19   1  12       27.87       33.41     18.62 o 
 -18   1  12      298.84      321.85     27.92 o 
 -17   1  12      153.15      180.50     19.33 o 
 -16   1  12     1366.40     1358.09     43.18 o 
 -15   1  12        7.57       69.88     15.16 o 
 -14   1  12        7.55       26.68     15.15 o 
 -13   1  12       19.66       59.79     14.37 o 
 -12   1  12     2986.72     2800.04     59.16 o 
 -11   1  12      362.65      460.00     24.49 o 
 -10   1  12     1437.77     1699.65     40.64 o 
  -9   1  12     3261.13     3509.68     70.50 o 
  -8   1  12     4121.19     4245.76     81.52 o 
  -7   1  12     7409.59     7286.36    129.55 o 
  -6   1  12      723.12      700.62     28.22 o 
  -5   1  12      787.41      897.14     30.38 o 
  -4   1  12      131.29      148.14     14.35 o 
  -3   1  12        1.86       52.05     12.47 o 
  -2   1  12       17.42       44.55     12.67 o 
  -1   1  12       53.69       45.36     13.32 o 
   0   1  12      235.12      288.78     23.09 o 
   1   1  12     3800.47     4070.61     95.27 o 
   2   1  12       24.37       70.13     18.37 o 
   3   1  12      274.59      345.63     29.15 o 
   4   1  12      559.84      442.72     29.89 o 
   5   1  12      974.08      981.90     44.28 o 
   6   1  12       12.26       10.43     27.12 o 
   7   1  12       42.87       28.27     35.61 o 
   8   1  12        0.18       41.89     34.36 o 
   9   1  12      108.80       51.77     20.13 o 
  10   1  12      777.55      617.32     32.99 o 
  11   1  12      511.94      484.80     30.07 o 
  12   1  12       40.31       45.84     23.06 o 
  13   1  12      826.70      917.42     57.72 o 
  14   1  12       19.25        4.92     34.58 o 
  15   1  12      187.29      274.08     42.89 o 
  16   1  12      101.86      118.26     41.73 o 
  17   1  12       56.68       49.59     37.83 o 
  18   1  12       14.67       -3.90     35.95 o 
  19   1  12       31.97       14.78     37.61 o 
  20   1  12       49.60       41.29     39.70 o 
 -31   2  12       16.23       49.01     38.30 o 
 -30   2  12       41.87       40.71     40.56 o 
 -29   2  12      237.53      179.88     47.55 o 
 -28   2  12        2.83      -19.15     27.67 o 
 -27   2  12       14.73       25.89     29.51 o 
 -26   2  12      703.02      784.43     45.63 o 
 -25   2  12      150.68      165.08     28.66 o 
 -24   2  12       27.17       25.32     26.88 o 
 -23   2  12        3.86      -22.43     19.53 o 
 -21   2  12      537.29      427.46     38.98 o 
 -20   2  12        7.85        9.49     18.22 o 
 -19   2  12      219.22      157.85     20.71 o 
 -18   2  12        2.44       -2.85     18.62 o 
 -17   2  12       64.49       74.77     17.45 o 
 -16   2  12      232.41      230.67     20.07 o 
 -15   2  12      791.66      887.86     35.54 o 
 -14   2  12        2.97        6.56     12.88 o 
 -13   2  12      284.76      270.23     20.15 o 
 -12   2  12        0.70      107.98     15.17 o 
 -11   2  12     2134.80     2347.71     61.51 o 
 -10   2  12      728.58      658.65     33.26 o 
  -9   2  12       23.40       24.71     13.37 o 
  -8   2  12     3335.89     3179.32     69.49 o 
  -7   2  12        2.88       15.14     12.77 o 
  -6   2  12    12619.29    12980.07    230.83 o 
  -5   2  12       69.46      125.56     26.28 o 
  -4   2  12      167.56       92.76     21.23 o 
  -3   2  12     2563.41     2480.27     74.67 o 
  -2   2  12      432.46      347.96     24.24 o 
  -1   2  12       83.19       56.27     17.40 o 
   0   2  12       80.63       79.39     30.33 o 
   1   2  12      713.83      828.14     41.33 o 
   2   2  12        1.08       37.92     20.11 o 
   3   2  12       73.53       64.96     19.93 o 
   4   2  12       34.58       25.68     19.16 o 
   5   2  12       15.86       23.68     20.21 o 
   6   2  12      367.56      346.54     29.69 o 
   7   2  12      400.07      354.10     31.04 o 
   8   2  12      599.11      568.21     37.41 o 
   9   2  12     2015.72     1986.23     66.41 o 
  10   2  12     3669.33     3554.44    104.70 o 
  11   2  12      273.66      246.73     44.65 o 
  12   2  12      151.60      111.37     30.80 o 
  13   2  12       10.11        0.56     29.32 o 
  14   2  12        0.01       -4.17     30.07 o 
  15   2  12        0.11        3.35     31.74 o 
  16   2  12       27.78       -4.97     36.69 o 
  17   2  12       54.86       17.86     37.61 o 
  18   2  12        4.68       -6.46     34.44 o 
  19   2  12      177.13       73.96     76.43 o 
  20   2  12        6.80      -38.51     37.26 o 
 -31   3  12      143.90        6.30     93.14 o 
 -30   3  12        0.57      -51.51     29.97 o 
 -29   3  12      264.47      247.21     34.64 o 
 -28   3  12       69.95      117.99     29.95 o 
 -27   3  12        1.31        9.38     27.85 o 
 -26   3  12        0.29       -2.78     27.37 o 
 -25   3  12      500.08      384.47     33.95 o 
 -24   3  12       20.45       45.67     24.10 o 
 -23   3  12       21.42       27.63     23.87 o 
 -22   3  12       85.33       86.44     22.28 o 
 -21   3  12      214.89      234.78     24.96 o 
 -20   3  12      261.76      265.86     24.94 o 
 -19   3  12     1185.55     1227.13     44.60 o 
 -18   3  12      212.44      197.59     21.02 o 
 -17   3  12       55.86       86.17     24.11 o 
 -16   3  12     1670.35     1558.07     56.98 o 
 -15   3  12      853.51      923.62     44.55 o 
 -14   3  12      502.86      481.60     32.94 o 
 -13   3  12      813.69      753.38     46.09 o 
 -12   3  12     4747.92     4815.15    125.35 o 
 -11   3  12      248.76      250.24     25.80 o 
 -10   3  12      320.20      410.11     32.57 o 
  -9   3  12      843.15     1023.44     47.86 o 
  -8   3  12        2.80       10.48     13.98 o 
  -7   3  12     1545.78     1461.97     48.52 o 
  -6   3  12      796.68      809.24     37.37 o 
  -5   3  12      105.41       65.25     16.07 o 
  -4   3  12      158.74      225.36     30.46 o 
  -3   3  12     1357.03     1269.35     63.91 o 
  -2   3  12       38.35       31.21     24.31 o 
  -1   3  12       59.95       30.93     24.20 o 
   0   3  12     1281.47     1206.83     58.23 o 
   1   3  12     1598.86     1693.31     67.63 o 
   2   3  12      350.38      345.41     32.43 o 
   3   3  12       75.32       70.86     25.39 o 
   4   3  12      319.64      235.89     30.93 o 
   5   3  12      300.82      371.08     52.61 o 
   6   3  12      930.92      840.73     46.69 o 
   7   3  12      476.70      400.02     41.57 o 
   8   3  12      255.20      284.15     31.25 o 
   9   3  12      827.73      936.62     55.17 o 
  10   3  12     1496.66     1687.11     75.71 o 
  11   3  12      406.37      297.47     33.50 o 
  12   3  12       58.35       73.89     29.23 o 
  13   3  12        4.97       25.72     28.83 o 
  14   3  12       77.71       61.98     31.30 o 
  15   3  12        3.26      -38.86     32.86 o 
  16   3  12       59.24       42.88     34.04 o 
  17   3  12       94.47      120.44     38.39 o 
  18   3  12        8.53       13.36     34.73 o 
  19   3  12       97.61       70.15     39.24 o 
  20   3  12        4.99      -45.08     35.49 o 
 -30   4  12        1.49      -39.89     26.87 o 
 -29   4  12       64.59       49.56     30.05 o 
 -28   4  12      148.13      193.67     35.18 o 
 -27   4  12        9.19        0.35     30.96 o 
 -26   4  12        3.96      -12.21     30.92 o 
 -25   4  12        0.14      -21.74     48.37 o 
 -24   4  12       77.35      109.96     30.90 o 
 -23   4  12       52.51       39.50     28.49 o 
 -22   4  12       43.27       28.46     27.47 o 
 -21   4  12      518.85      492.29     37.85 o 
 -20   4  12      299.27      320.04     30.75 o 
 -19   4  12      170.89      156.12     26.34 o 
 -18   4  12      168.55      111.56     25.28 o 
 -17   4  12      837.31      857.70     46.17 o 
 -16   4  12      331.02      413.02     33.62 o 
 -15   4  12      509.63      535.07     36.50 o 
 -14   4  12     1386.86     1445.58     60.16 o 
 -13   4  12      154.91      155.34     24.86 o 
 -12   4  12     2645.51     2603.80     80.29 o 
 -11   4  12      637.26      697.50     42.30 o 
 -10   4  12     1254.22     1164.53     51.27 o 
  -9   4  12       52.75       66.47     30.13 o 
  -8   4  12      193.00      174.74     20.83 o 
  -7   4  12     1104.42      858.47     39.77 o 
  -6   4  12       41.36      106.28     24.07 o 
  -5   4  12     1597.17     1620.64     56.60 o 
  -4   4  12      480.16      500.19     31.36 o 
  -3   4  12     3372.02     3031.10     83.96 o 
  -2   4  12      390.24      424.59     31.50 o 
  -1   4  12      199.76      279.49     67.74 o 
   0   4  12        0.15       90.17     25.22 o 
   1   4  12      354.61      344.04     35.22 o 
   2   4  12       96.17       83.10     38.85 o 
   3   4  12       28.96       -4.46     24.97 o 
   4   4  12       23.26      -38.59     19.30 o 
   5   4  12     3706.09     3994.80     98.80 o 
   6   4  12      378.25      323.15     27.91 o 
   7   4  12     1564.15     1653.17     65.54 o 
   8   4  12      707.17      691.19     61.56 o 
   9   4  12        5.15       83.45     28.30 o 
  10   4  12      962.34     1062.32     56.25 o 
  11   4  12       83.39       87.95     28.21 o 
  12   4  12       54.41       41.94     27.68 o 
  13   4  12       14.97       16.65     28.50 o 
  14   4  12       50.74       90.49     32.75 o 
  15   4  12        5.30       15.07     32.17 o 
  16   4  12      167.48      136.27     35.12 o 
  17   4  12        4.48       17.75     47.67 o 
  18   4  12       90.12       44.13     35.29 o 
  19   4  12      162.07       65.03     36.91 o 
 -29   5  12       29.50       -6.01     49.65 o 
 -28   5  12       26.35       33.24     68.81 o 
 -27   5  12        0.01      -30.49     51.53 o 
 -26   5  12        7.89      -41.44     44.28 o 
 -25   5  12       15.55      -19.66     44.93 o 
 -24   5  12      233.72      250.31     79.69 o 
 -23   5  12       41.00       47.99     60.26 o 
 -22   5  12       61.88       82.05     44.34 o 
 -21   5  12      386.58      368.98     56.60 o 
 -20   5  12       91.16       81.87     41.90 o 
 -19   5  12      199.11      129.28     37.57 o 
 -18   5  12        8.61      -66.61     48.40 o 
 -17   5  12      103.13       47.78     35.50 o 
 -16   5  12     1459.03     1458.65     73.37 o 
 -15   5  12      136.48      150.01     35.94 o 
 -14   5  12     1791.79     1925.88     60.26 o 
 -13   5  12      165.52      184.57     26.46 o 
 -12   5  12     1043.39      960.27     48.86 o 
 -11   5  12      274.99      270.15     23.28 o 
 -10   5  12      381.44      322.92     37.82 o 
  -9   5  12       12.07      -11.61     15.31 o 
  -8   5  12       61.20       86.56     17.03 o 
  -7   5  12     1713.04     1553.97     50.24 o 
  -6   5  12        1.19        9.69     15.20 o 
  -5   5  12       59.96       24.10     15.60 o 
  -4   5  12      633.92      658.31     33.75 o 
  -3   5  12      604.14      633.19     33.59 o 
  -2   5  12      619.80      570.19     35.04 o 
  -1   5  12       11.34      -10.49     18.15 o 
   0   5  12      253.46      176.97     21.54 o 
   1   5  12      189.44      191.83     22.88 o 
   2   5  12      232.03      216.75     24.66 o 
   3   5  12       32.84       25.64     18.37 o 
   4   5  12      256.01      258.20     24.35 o 
   5   5  12      149.14      162.04     27.39 o 
   6   5  12        1.13       23.05     22.80 o 
   7   5  12     1159.21     1222.80     56.60 o 
   8   5  12      220.09      293.54     30.80 o 
   9   5  12       90.87       88.56     26.00 o 
  10   5  12      310.54      302.02     34.07 o 
  11   5  12       35.79      -28.61     25.17 o 
  12   5  12      248.55      249.25     38.53 o 
  13   5  12        0.08      -25.82     28.26 o 
  14   5  12      265.64      226.81     69.61 o 
  15   5  12       87.85       69.28     48.97 o 
  16   5  12        3.15       -4.91     30.46 o 
  17   5  12       35.11       93.28     32.51 o 
  18   5  12       18.55       12.23     31.90 o 
 -28   6  12      111.38      148.26    141.98 o 
 -27   6  12        7.61       -8.26    114.30 o 
 -26   6  12      158.72      129.88     54.41 o 
 -25   6  12       51.00       10.33     46.02 o 
 -24   6  12      213.93      332.54    107.39 o 
 -23   6  12      116.42      126.27     53.70 o 
 -22   6  12      245.77      360.91     61.03 o 
 -21   6  12       93.67      115.97     46.63 o 
 -20   6  12      269.69      170.07     47.58 o 
 -19   6  12       51.59       36.93     41.36 o 
 -18   6  12       17.38      -18.72     34.22 o 
 -17   6  12      867.59      875.46     62.38 o 
 -16   6  12        0.27       43.45     43.33 o 
 -15   6  12       23.33       21.68     31.32 o 
 -14   6  12     2191.74     2061.92     86.50 o 
 -13   6  12     2913.26     3050.47    107.36 o 
 -12   6  12     1892.16     1911.36     94.63 o 
 -11   6  12     1487.82     1269.78     69.23 o 
 -10   6  12      125.96      158.81     33.86 o 
  -9   6  12        7.29       15.48     28.55 o 
  -8   6  12      381.03      391.23     40.22 o 
  -7   6  12     1718.92     1545.48     73.09 o 
  -6   6  12        6.01      -12.12     45.35 o 
  -5   6  12       89.19       57.59     29.75 o 
  -4   6  12       48.91       92.18     34.92 o 
  -3   6  12      667.34      651.68     45.03 o 
  -2   6  12       92.90       56.26     30.94 o 
  -1   6  12     1387.89     1427.40     66.58 o 
   0   6  12      321.91      324.95     35.44 o 
   1   6  12      169.55      207.18     31.04 o 
   2   6  12        9.46       35.26     28.35 o 
   3   6  12       25.38        2.16     24.60 o 
   4   6  12     1020.70     1042.71    124.43 o 
   5   6  12     1776.67     1735.56     93.96 o 
   6   6  12     1134.09     1251.16    119.98 o 
   7   6  12       38.23       65.55     42.12 o 
   8   6  12     1023.11     1231.77     84.00 o 
   9   6  12      465.45      522.45     58.91 o 
  10   6  12      239.34      235.46     51.57 o 
  11   6  12       62.69       19.88     48.91 o 
  12   6  12        0.90      -39.80     49.58 o 
  13   6  12      137.95      146.99    123.90 o 
  14   6  12        0.05      -36.36     70.44 o 
  15   6  12       35.97       37.47     52.51 o 
  16   6  12       27.15       84.44     97.61 o 
  17   6  12       77.04       87.97     78.45 o 
 -26   7  12      177.31      317.41     83.84 o 
 -25   7  12       94.38      171.57     72.50 o 
 -24   7  12        4.78       17.93     57.91 o 
 -23   7  12       88.53      157.83     67.83 o 
 -22   7  12        0.29        3.45     51.94 o 
 -21   7  12      119.97      180.26     71.21 o 
 -20   7  12        0.04      -21.83     52.22 o 
 -19   7  12      103.79      142.66     60.81 o 
 -18   7  12       74.74       78.03     51.07 o 
 -17   7  12      122.57       92.94     46.59 o 
 -16   7  12       28.57       24.06     67.86 o 
 -15   7  12      809.01      811.01     76.82 o 
 -14   7  12      168.23      179.93     49.75 o 
 -13   7  12        0.30       -1.92     37.21 o 
 -12   7  12     2067.91     2071.25    141.88 o 
 -11   7  12      102.49      169.86     47.89 o 
 -10   7  12      292.84      400.86     60.11 o 
  -9   7  12      392.84      419.44     98.70 o 
  -8   7  12       25.45       40.50     49.37 o 
  -7   7  12      739.72      785.38     72.47 o 
  -6   7  12      749.09      663.01     66.85 o 
  -5   7  12      238.05      240.10     47.09 o 
  -4   7  12     1365.37     1363.77    161.21 o 
  -3   7  12     2651.63     2481.89    191.83 o 
  -2   7  12      197.32      292.05    137.63 o 
  -1   7  12        3.88       36.38     35.05 o 
   0   7  12        0.56      -15.67     46.14 o 
   1   7  12      248.33      209.18     44.68 o 
   2   7  12        0.01       43.85     25.79 o 
   3   7  12      543.14      541.92     42.90 o 
   4   7  12      148.18      147.25     43.89 o 
   5   7  12      112.14      115.27     43.25 o 
   6   7  12       19.66      -12.46     39.57 o 
   7   7  12      101.58        3.54     43.09 o 
   8   7  12       13.78       30.53     44.33 o 
   9   7  12       12.63       -8.35     46.85 o 
  10   7  12       20.55      -25.73     48.81 o 
  11   7  12       57.31       60.38    182.66 o 
  12   7  12       28.46       -8.56     56.14 o 
  13   7  12       74.37      139.56    159.05 o 
  14   7  12        0.12       41.60     56.99 o 
  15   7  12       69.71       54.61     75.81 o 
 -24   8  12      365.88      482.86     96.00 o 
 -23   8  12        2.83       49.62     64.67 o 
 -22   8  12        8.09       -5.77     57.39 o 
 -21   8  12        7.43      -30.07     51.57 o 
 -20   8  12       58.31       35.06     55.09 o 
 -19   8  12       43.93       -7.73     49.37 o 
 -18   8  12      135.65      110.08     60.93 o 
 -17   8  12       15.08       26.74     54.73 o 
 -16   8  12        5.86        6.08     45.93 o 
 -15   8  12       50.03        7.41     42.03 o 
 -14   8  12       35.78       37.17     59.20 o 
 -13   8  12      287.60      251.36     55.74 o 
 -12   8  12      423.35      452.99     66.50 o 
 -11   8  12      104.11       81.31     46.91 o 
 -10   8  12       70.23       89.89     53.61 o 
  -9   8  12       46.01      106.02     47.65 o 
  -8   8  12      215.31      152.50     50.09 o 
  -7   8  12      127.18      152.64     49.95 o 
  -6   8  12      900.93      828.82     77.49 o 
  -5   8  12       32.60       65.60     50.88 o 
  -4   8  12       64.41      105.08     70.06 o 
  -3   8  12        7.46      -44.28     59.59 o 
  -2   8  12      448.98      475.34     61.27 o 
  -1   8  12      116.25      140.01     42.83 o 
   0   8  12       11.02        7.44     36.17 o 
   1   8  12       38.95       -8.47     32.80 o 
   2   8  12       10.44      -21.61     87.18 o 
   3   8  12        0.03       87.29     94.78 o 
   4   8  12        0.39       14.05     93.09 o 
   5   8  12       28.75       54.57     98.05 o 
   6   8  12        9.30      -12.63    100.75 o 
   7   8  12      297.01      249.03    119.29 o 
   8   8  12        4.76       33.33    111.55 o 
   9   8  12        4.46      143.27    113.42 o 
  10   8  12      110.57      150.01    116.28 o 
  11   8  12       78.52      199.01    122.85 o 
  12   8  12       52.49      361.37    124.31 o 
  13   8  12        9.46      200.25    112.25 o 
  14   8  12      257.55      454.88    143.06 o 
 -22   9  12        0.34       46.23     62.40 o 
 -21   9  12       39.59       72.07     61.75 o 
 -20   9  12      106.62      169.52     73.14 o 
 -19   9  12       60.53       13.40     55.65 o 
 -18   9  12       25.38       42.98     55.52 o 
 -17   9  12        8.48       24.20     51.74 o 
 -16   9  12       43.65       80.50     57.69 o 
 -15   9  12       11.70        5.04     50.46 o 
 -14   9  12       52.81      112.03     57.67 o 
 -13   9  12      174.98      241.77     60.20 o 
 -12   9  12      359.88      488.12     72.52 o 
 -11   9  12      393.99      311.00    110.35 o 
 -10   9  12        3.26      -27.06     43.17 o 
  -9   9  12      109.20       62.16     47.06 o 
  -8   9  12        4.69       32.53     43.27 o 
  -7   9  12       75.21      141.92     50.09 o 
  -6   9  12      928.35      942.20     83.17 o 
  -5   9  12        5.97       79.67     45.55 o 
  -4   9  12       91.97       42.82     42.41 o 
  -3   9  12      228.27      195.22     51.43 o 
  -2   9  12      106.91      120.72     45.38 o 
  -1   9  12        9.72       -2.95     36.57 o 
   0   9  12      284.75      253.21     51.95 o 
   1   9  12      149.67      274.43    113.11 o 
   2   9  12       37.95       96.84    106.53 o 
   3   9  12      107.83       14.58    103.54 o 
   4   9  12        6.33       19.35    102.07 o 
   5   9  12       21.47       -6.46     98.98 o 
   6   9  12       32.49       29.48    106.89 o 
   7   9  12        0.17      -32.27    104.62 o 
   8   9  12       10.11       72.50    110.22 o 
   9   9  12      178.47      133.88    119.22 o 
  10   9  12      193.83      203.29    117.81 o 
  11   9  12      113.73      197.33    118.22 o 
 -19  10  12        7.53        3.60     56.90 o 
 -18  10  12      273.92      218.82     75.87 o 
 -17  10  12        4.59       54.92     59.79 o 
 -16  10  12        0.84      -13.02     59.25 o 
 -15  10  12      542.90      816.20    108.18 o 
 -14  10  12       26.44        5.30     53.49 o 
 -13  10  12        0.77       -5.79     47.34 o 
 -12  10  12       19.50       41.64     47.49 o 
 -11  10  12        8.27       37.46     48.67 o 
 -10  10  12      439.18      407.81     70.10 o 
  -9  10  12      232.55      256.13     61.40 o 
  -8  10  12       29.60       38.57     46.39 o 
  -7  10  12        2.63       13.04     43.64 o 
  -6  10  12        5.29       30.62     45.67 o 
  -5  10  12       40.12       78.43     61.65 o 
  -4  10  12      263.67      238.15     56.93 o 
  -3  10  12       44.59      234.66    121.68 o 
  -2  10  12       33.42        7.25     40.45 o 
  -1  10  12       13.13       -5.67     38.67 o 
   0  10  12       82.05      148.15    112.47 o 
   1  10  12      159.21      150.00    110.93 o 
   2  10  12       16.92      140.05    111.22 o 
   3  10  12       39.45      141.74    112.54 o 
   4  10  12       43.60      153.23    111.79 o 
   5  10  12       80.01      234.18    123.36 o 
   6  10  12       69.77      123.78    116.35 o 
   7  10  12        3.64      125.97    118.41 o 
   8  10  12      129.22       20.75    125.69 o 
 -14  11  12       58.64       13.68     58.52 o 
 -13  11  12        6.48       30.15     57.78 o 
 -12  11  12        0.01       18.28     56.19 o 
 -11  11  12        0.05       53.58     52.88 o 
 -10  11  12       49.55       18.02     48.36 o 
  -9  11  12       38.41       57.81     53.11 o 
  -8  11  12       42.47       -5.36     49.99 o 
  -7  11  12      119.07       52.14     51.42 o 
  -6  11  12        3.06      -18.47     44.71 o 
  -5  11  12       13.11       -4.09     45.07 o 
  -4  11  12        1.12      -12.37     43.18 o 
  -3  11  12       51.20       -8.78     42.60 o 
  -1  11  12      119.37      198.55    124.55 o 
   0  11  12        1.26      236.95    126.63 o 
   1  11  12       36.65       96.54    121.36 o 
   2  11  12      265.06      347.23    131.53 o 
   3  11  12       40.61      169.53    120.39 o 
 -31   1  13      344.39      311.47     54.41 o 
 -30   1  13       16.72       51.13     39.24 o 
 -29   1  13      327.57      260.71     47.89 o 
 -28   1  13      199.43      210.54     36.93 o 
 -27   1  13      145.22      254.35     37.70 o 
 -26   1  13      249.81      343.83     37.96 o 
 -25   1  13      469.84      519.14     53.69 o 
 -24   1  13     1053.95     1024.62     44.13 o 
 -23   1  13      316.96      320.13     27.07 o 
 -22   1  13        0.34       16.43     23.06 o 
 -21   1  13      439.14      344.19     26.14 o 
 -20   1  13       32.67       -4.76     18.21 o 
 -19   1  13      246.25      164.23     21.86 o 
 -18   1  13      220.86      200.02     22.84 o 
 -17   1  13      616.76      535.66     35.54 o 
 -16   1  13     2299.97     2276.76     65.99 o 
 -15   1  13     1155.50     1240.22     46.25 o 
 -14   1  13     1066.93     1181.61     44.51 o 
 -13   1  13       65.14       91.57     15.04 o 
 -12   1  13     2142.47     2309.36     56.16 o 
 -11   1  13      487.96      630.71     31.44 o 
 -10   1  13      736.56      757.81     34.45 o 
  -9   1  13      197.11      184.28     18.28 o 
  -8   1  13     4292.51     4109.19     90.08 o 
  -7   1  13      341.39      293.88     19.31 o 
  -6   1  13     3058.53     2928.48     68.92 o 
  -5   1  13      103.88       82.61     14.65 o 
  -4   1  13      111.01      120.14     15.25 o 
  -3   1  13      471.52      518.08     38.49 o 
  -2   1  13      968.30     1000.08     44.68 o 
  -1   1  13      100.51      105.42     23.29 o 
   0   1  13     1533.87     1668.48     49.08 o 
   1   1  13      560.53      665.42     41.58 o 
   2   1  13     1232.46     1267.70     51.98 o 
   3   1  13     1948.39     2199.53     64.01 o 
   4   1  13     2086.93     2275.92     85.32 o 
   5   1  13       92.22      110.14     27.19 o 
   6   1  13       34.96        6.80     33.28 o 
   7   1  13       48.15       50.68     24.89 o 
   8   1  13      115.40      128.03     27.40 o 
   9   1  13       78.41       54.29     26.72 o 
  10   1  13      656.24      564.42     40.47 o 
  11   1  13      432.05      414.53     40.26 o 
  12   1  13      518.99      422.57     40.17 o 
  13   1  13      139.75      101.60     34.36 o 
  14   1  13      902.82      978.05     66.97 o 
  15   1  13       11.80      -16.53     34.54 o 
  16   1  13      126.75      100.09     67.63 o 
  17   1  13      164.58      123.60     39.31 o 
  18   1  13      138.80       60.08     38.58 o 
  19   1  13       96.75       63.62     39.71 o 
  20   1  13        1.69       -9.73     48.26 o 
 -31   2  13       57.10       66.32     40.20 o 
 -30   2  13       41.67       49.01     41.22 o 
 -29   2  13        0.02       20.27     30.24 o 
 -28   2  13       51.97       -5.86     28.24 o 
 -27   2  13      251.35      274.63     34.50 o 
 -26   2  13       59.70       98.71     29.29 o 
 -25   2  13        0.48        7.37     25.10 o 
 -24   2  13      332.10      341.58     28.79 o 
 -23   2  13        1.24      -12.41     29.59 o 
 -22   2  13       23.05       16.34     20.67 o 
 -21   2  13      418.90      404.59     38.79 o 
 -20   2  13     1135.37     1137.27     44.00 o 
 -19   2  13      193.33      159.75     21.82 o 
 -18   2  13      120.84      171.07     22.22 o 
 -17   2  13      376.15      346.53     25.95 o 
 -16   2  13      456.22      432.44     25.59 o 
 -15   2  13      337.73      366.59     24.47 o 
 -14   2  13     1069.82      990.27     37.94 o 
 -13   2  13       16.90       44.60     19.44 o 
 -12   2  13        8.45       19.82     13.98 o 
 -11   2  13       16.61       66.62     16.63 o 
 -10   2  13     1404.13     1575.00     50.52 o 
  -9   2  13     2234.57     2223.95     60.73 o 
  -8   2  13      102.65       83.89     26.50 o 
  -7   2  13     1019.86     1044.56     45.48 o 
  -6   2  13        0.55       -4.76     22.72 o 
  -5   2  13     3135.83     3349.11     78.41 o 
  -4   2  13     3277.70     3282.71     77.31 o 
  -3   2  13     1543.04     1734.87     50.96 o 
  -2   2  13      321.65      302.05     21.18 o 
  -1   2  13      282.71      285.52     25.70 o 
   0   2  13     1559.10     1681.58     56.35 o 
   1   2  13       27.96       40.87     19.60 o 
   2   2  13      949.28     1069.99     47.95 o 
   3   2  13     2072.65     2158.97     66.68 o 
   4   2  13      272.22      330.85     51.46 o 
   5   2  13      193.32      182.40     27.25 o 
   6   2  13      992.19     1111.15     52.76 o 
   7   2  13      446.48      380.97     32.62 o 
   8   2  13      407.81      437.98     34.57 o 
   9   2  13      859.80      848.87     49.32 o 
  10   2  13     1922.74     1989.15    125.94 o 
  11   2  13      370.65      392.38     38.24 o 
  12   2  13      136.23      113.95     32.70 o 
  13   2  13      163.02      153.62     34.91 o 
  14   2  13       55.24       66.93     34.73 o 
  15   2  13      252.65      255.15     44.11 o 
  16   2  13       26.83       18.06     49.98 o 
  17   2  13       17.97       18.61     35.30 o 
  18   2  13      357.08      296.60     48.90 o 
  19   2  13      240.00      169.01     43.24 o 
 -31   3  13       11.66      -83.91     70.30 o 
 -30   3  13        5.84       30.73     31.39 o 
 -29   3  13       59.92       69.33     29.17 o 
 -28   3  13        3.06       -9.16     26.35 o 
 -27   3  13       98.48       94.01     28.42 o 
 -26   3  13       79.21      144.81     29.80 o 
 -25   3  13      733.31      959.10     48.43 o 
 -24   3  13       18.27       37.50     24.76 o 
 -23   3  13      355.77      346.08     29.01 o 
 -22   3  13        6.32       15.71     21.45 o 
 -21   3  13      900.75      864.77     40.12 o 
 -20   3  13        9.41       47.59     20.22 o 
 -19   3  13      490.08      372.77     26.65 o 
 -18   3  13        5.35       19.75     17.75 o 
 -17   3  13       36.76       37.40     17.18 o 
 -16   3  13      212.85      186.34     27.81 o 
 -15   3  13        0.83        5.81     18.52 o 
 -14   3  13      313.72      293.13     37.43 o 
 -13   3  13     1765.33     1665.24     69.93 o 
 -12   3  13      436.94      484.45     37.77 o 
 -11   3  13       26.31       66.51     19.76 o 
 -10   3  13     3682.69     3550.72     99.89 o 
  -9   3  13       26.32       85.22     36.61 o 
  -8   3  13      537.44      502.29     40.60 o 
  -7   3  13       23.34        4.10     25.18 o 
  -6   3  13      790.95      854.85     54.30 o 
  -5   3  13       23.12       50.23     28.95 o 
  -4   3  13      654.05      571.06     52.80 o 
  -3   3  13      661.68      766.41     57.26 o 
  -2   3  13      740.28      771.77     79.66 o 
  -1   3  13     1455.58     1612.25     75.60 o 
   0   3  13      199.07      247.85     31.12 o 
   1   3  13        0.01       19.62     25.53 o 
   2   3  13     1723.37     1800.72     73.57 o 
   3   3  13     2618.07     2360.49     70.25 o 
   4   3  13       46.21       96.59     26.01 o 
   5   3  13       34.53       12.22     22.88 o 
   6   3  13       62.10      116.90     25.78 o 
   7   3  13       47.20       47.38     24.05 o 
   8   3  13      105.48       96.43     28.97 o 
   9   3  13       40.29       21.83     56.93 o 
  10   3  13      630.66      606.90     58.83 o 
  11   3  13       32.07       59.31     28.99 o 
  12   3  13     1189.93     1559.59     68.84 o 
  13   3  13        0.78       17.31     33.28 o 
  14   3  13       41.15        8.29     32.56 o 
  15   3  13       98.48       83.04     34.87 o 
  16   3  13       51.99       25.33     33.43 o 
  17   3  13        8.66        9.01     34.44 o 
  18   3  13        2.65       52.13     38.26 o 
  19   3  13       40.40       -0.90     37.04 o 
 -30   4  13        0.47      -26.87     27.38 o 
 -29   4  13        9.37       35.86     38.58 o 
 -28   4  13       35.80       19.56     31.97 o 
 -27   4  13      226.52      230.99     37.46 o 
 -26   4  13       53.59        8.15     31.28 o 
 -25   4  13       17.05       21.21     31.71 o 
 -24   4  13       32.81       39.06     31.43 o 
 -23   4  13     1458.55     1506.33     65.63 o 
 -22   4  13       24.37       59.90     28.90 o 
 -21   4  13      406.54      327.38     32.97 o 
 -20   4  13      306.82      244.03     30.37 o 
 -19   4  13     1648.44     1760.88     63.22 o 
 -18   4  13      139.82      139.20     26.28 o 
 -17   4  13      709.57      747.69     41.56 o 
 -16   4  13      171.39      179.58     26.85 o 
 -15   4  13       89.15       61.89     22.39 o 
 -14   4  13       14.67       24.42     26.10 o 
 -13   4  13      131.69      192.66     27.65 o 
 -12   4  13      143.95      200.21     36.26 o 
 -11   4  13     1014.51     1088.76     52.78 o 
 -10   4  13      371.19      270.14     24.73 o 
  -9   4  13       65.72       25.68     29.74 o 
  -8   4  13     1756.97     1804.38     57.21 o 
  -7   4  13     1604.17     1740.17     55.93 o 
  -6   4  13     1085.89     1054.54     57.26 o 
  -5   4  13       66.40       86.76     25.99 o 
  -4   4  13      122.10      107.96     28.69 o 
  -3   4  13     1457.73     1483.83     72.75 o 
  -2   4  13      304.99      245.99     33.95 o 
  -1   4  13      477.33      387.55     39.44 o 
   0   4  13     1018.37     1143.30     65.87 o 
   1   4  13      757.42      833.38     54.34 o 
   2   4  13     1057.31      908.75     59.45 o 
   3   4  13       74.51       64.53     22.49 o 
   4   4  13      411.71      432.79     31.20 o 
   5   4  13      178.77      227.25     25.98 o 
   6   4  13       36.98       61.94     22.31 o 
   7   4  13     1434.09     1462.24    139.51 o 
   8   4  13      170.56      171.58     29.09 o 
   9   4  13      313.74      240.34     32.05 o 
  10   4  13        4.46       56.07     34.34 o 
  11   4  13       61.12       99.65     30.28 o 
  12   4  13      269.89      201.41     34.09 o 
  13   4  13        7.41        2.87     44.97 o 
  14   4  13       23.21        0.48     31.68 o 
  15   4  13       70.97       45.75     43.50 o 
  16   4  13        5.71       20.65     66.67 o 
  17   4  13        1.89      -52.59     41.31 o 
  18   4  13       10.32       40.82     74.80 o 
 -29   5  13       15.52        0.27     47.11 o 
 -28   5  13        0.31      -81.62    111.54 o 
 -27   5  13        5.10      -59.36     76.22 o 
 -26   5  13       19.99        2.84     46.24 o 
 -25   5  13      193.84      164.24     52.49 o 
 -24   5  13       96.62       47.19     48.80 o 
 -23   5  13       35.41       -7.10     45.35 o 
 -22   5  13       21.91       36.86     33.01 o 
 -21   5  13      240.63      250.45     50.99 o 
 -20   5  13       58.33       84.88     37.93 o 
 -19   5  13      319.54      271.86     28.16 o 
 -18   5  13      285.41      287.73     28.43 o 
 -17   5  13     1155.13     1236.10     51.49 o 
 -16   5  13      438.89      507.95     36.22 o 
 -15   5  13     1083.53     1111.51     47.85 o 
 -14   5  13      525.13      482.56     34.50 o 
 -13   5  13       49.53       86.44     21.66 o 
 -12   5  13       12.37       21.93     28.33 o 
 -11   5  13     2199.63     2157.83     65.92 o 
 -10   5  13      290.43      307.72     39.22 o 
  -9   5  13     1091.48     1139.79     47.73 o 
  -8   5  13      138.92       99.78     20.68 o 
  -7   5  13      198.98      115.66     25.82 o 
  -6   5  13       30.24       17.09     17.31 o 
  -5   5  13        0.75      -34.72     19.77 o 
  -4   5  13      866.07      825.93     40.76 o 
  -3   5  13     1878.26     1662.22     55.79 o 
  -2   5  13     1754.41     1796.96     62.47 o 
  -1   5  13      803.03      757.23     43.53 o 
   0   5  13      142.42      149.42     21.89 o 
   1   5  13     4783.68     4746.85    111.76 o 
   2   5  13        2.04       23.14     19.43 o 
   3   5  13       18.94       73.82     20.25 o 
   4   5  13      678.23      657.05     42.35 o 
   5   5  13     1545.37     1594.14     56.22 o 
   6   5  13      683.75      738.50     47.16 o 
   7   5  13      986.88     1127.37     55.88 o 
   8   5  13        2.80       13.25     25.47 o 
   9   5  13       31.38       16.35     25.54 o 
  10   5  13       13.68       19.67     26.85 o 
  11   5  13       55.84        6.58     28.40 o 
  12   5  13       86.02       78.24     31.18 o 
  13   5  13        6.23      -17.16     45.16 o 
  14   5  13       54.44       57.50     31.22 o 
  15   5  13        2.71       35.89     31.14 o 
  16   5  13       66.22       31.69     70.94 o 
  17   5  13       67.87       84.04     33.99 o 
 -28   6  13       53.27       -8.34     64.43 o 
 -27   6  13       10.93      -25.01    105.03 o 
 -26   6  13        3.41      -54.71     46.69 o 
 -25   6  13       10.86      -21.99     47.28 o 
 -24   6  13       14.09      -37.32     54.57 o 
 -23   6  13        5.08      -85.08     87.52 o 
 -22   6  13        3.31      -18.65     44.28 o 
 -21   6  13       38.33       15.86     44.16 o 
 -20   6  13        5.93      -45.47     40.78 o 
 -19   6  13        6.39       -1.96     35.24 o 
 -18   6  13       60.22      -37.27     33.93 o 
 -17   6  13      232.81      143.90     40.27 o 
 -16   6  13       86.34       36.88     34.79 o 
 -15   6  13      280.15      241.83     56.22 o 
 -14   6  13       17.33        7.42     33.73 o 
 -13   6  13     1392.94     1250.22     71.08 o 
 -12   6  13       89.51       70.61     32.77 o 
 -11   6  13       37.35       38.16     37.46 o 
 -10   6  13        1.39       14.10     28.76 o 
  -9   6  13      521.69      466.45     59.49 o 
  -8   6  13      162.77      181.75     34.27 o 
  -7   6  13      741.09      566.87     46.51 o 
  -6   6  13      470.72      373.90     64.80 o 
  -5   6  13      363.69      287.83     40.20 o 
  -4   6  13       24.96       24.29     26.29 o 
  -3   6  13      425.29      377.08     38.30 o 
  -2   6  13      112.28       99.82     30.59 o 
  -1   6  13       61.08       54.37     27.94 o 
   0   6  13     1819.68     1816.36     75.45 o 
   1   6  13      664.55      655.73     45.09 o 
   2   6  13     1810.03     1592.43     97.52 o 
   3   6  13       10.88      -12.94     29.06 o 
   5   6  13        1.16       25.95     42.80 o 
   6   6  13       22.53       -2.57     41.81 o 
   7   6  13        7.46       -8.14     43.12 o 
   8   6  13       24.41       47.83     37.58 o 
   9   6  13       72.27       65.97     37.13 o 
  10   6  13      181.84      133.32     53.79 o 
  11   6  13        8.43       31.97     41.18 o 
  12   6  13       27.61        8.15     49.83 o 
  13   6  13       57.77       20.83     26.52 o 
  14   6  13       75.74       38.52     27.20 o 
  15   6  13       67.56        0.60     59.25 o 
  16   6  13       34.19       32.61    108.54 o 
 -26   7  13       29.51      -18.32     60.07 o 
 -25   7  13      215.11      327.27     85.18 o 
 -24   7  13       98.16       83.97     62.38 o 
 -23   7  13       28.83       58.85     58.94 o 
 -22   7  13      120.06      152.99     67.97 o 
 -21   7  13      105.64      183.84     68.86 o 
 -20   7  13      428.39      450.87     87.70 o 
 -19   7  13       58.57       60.59     58.86 o 
 -18   7  13        7.02       19.05     44.03 o 
 -17   7  13        0.12      -27.92     38.53 o 
 -16   7  13      170.89      126.62     49.41 o 
 -15   7  13       49.54       40.07     42.38 o 
 -14   7  13        0.17      -10.31     43.42 o 
 -13   7  13       33.19      111.31     45.72 o 
 -12   7  13      245.37      248.41     52.70 o 
 -11   7  13     1313.10     1295.41     93.79 o 
 -10   7  13      833.51      991.21     82.82 o 
  -9   7  13      270.42      283.42     54.29 o 
  -8   7  13       90.26      122.35     45.07 o 
  -7   7  13       97.41       77.23     42.49 o 
  -6   7  13       26.49      -22.57     45.02 o 
  -5   7  13      227.42      208.38     85.50 o 
  -4   7  13       81.79       69.35     41.60 o 
  -3   7  13      879.31      830.04     56.16 o 
  -2   7  13     1727.68     1758.68     76.40 o 
  -1   7  13      174.12      182.25     32.25 o 
   0   7  13       38.62       17.03     27.03 o 
   1   7  13      310.02      295.91     36.89 o 
   2   7  13      147.66      111.50     30.46 o 
   3   7  13      255.36      210.03     46.99 o 
   4   7  13       12.06       13.79     41.93 o 
   5   7  13      117.50      127.87     46.63 o 
   6   7  13      219.92      182.91     49.44 o 
   7   7  13       43.79       44.37     48.91 o 
   8   7  13       72.28       15.16    105.17 o 
   9   7  13      113.25       79.70     99.94 o 
  10   7  13       13.56      -38.31     48.98 o 
  11   7  13       57.99       29.18     52.66 o 
  12   7  13        4.15      -30.93     74.19 o 
  13   7  13      133.08       99.95     59.63 o 
  14   7  13       63.71       49.06     59.78 o 
 -24   8  13       65.50      154.36     72.10 o 
 -23   8  13        0.73      -31.70     57.73 o 
 -22   8  13        3.13      -46.37     56.30 o 
 -21   8  13       15.55       -5.43     52.73 o 
 -20   8  13      222.04      246.97     69.96 o 
 -19   8  13       15.40       13.84     49.59 o 
 -18   8  13        6.68       17.32     52.05 o 
 -17   8  13       97.84       91.95     59.28 o 
 -16   8  13       23.51       26.45     55.56 o 
 -15   8  13       58.34       21.75     46.90 o 
 -14   8  13        2.67       17.03     42.85 o 
 -13   8  13      154.95      163.43     53.09 o 
 -12   8  13      281.90      350.23     61.57 o 
 -11   8  13     1043.02     1209.89     94.26 o 
 -10   8  13      931.24      827.37    122.63 o 
  -9   8  13      132.27      102.27     55.75 o 
  -8   8  13        1.86       19.10     42.41 o 
  -7   8  13     1950.89     1842.20    111.96 o 
  -6   8  13       19.64       87.53     46.68 o 
  -5   8  13      125.40      274.26     54.99 o 
  -4   8  13      898.17      804.01    246.84 o 
  -3   8  13       44.56       39.29     40.98 o 
  -2   8  13       33.74       39.96     39.40 o 
  -1   8  13       14.14        1.10     35.53 o 
   0   8  13        5.22      -58.49     30.46 o 
   1   8  13       45.65       20.16     35.98 o 
   2   8  13      137.41       73.66     98.58 o 
   3   8  13       37.48       78.64    100.72 o 
   4   8  13       40.43       38.50    103.92 o 
   5   8  13      124.49       91.27    106.87 o 
   6   8  13       68.72      129.67    113.81 o 
   7   8  13        5.08       21.65    104.11 o 
   8   8  13        6.84       42.75    112.36 o 
   9   8  13      518.97      489.83    138.63 o 
  10   8  13       65.48      156.82    121.58 o 
  12   8  13      108.63      171.57    116.26 o 
 -21   9  13      170.89      149.22     69.82 o 
 -20   9  13        6.30       64.22     61.37 o 
 -19   9  13        3.82        9.04     58.32 o 
 -18   9  13        0.13        3.75     51.89 o 
 -17   9  13       14.38       18.93     52.86 o 
 -16   9  13      236.44      265.23     72.71 o 
 -15   9  13        1.83      -10.62     56.68 o 
 -14   9  13       26.83      -50.36     68.89 o 
 -13   9  13      118.37      102.40     53.51 o 
 -12   9  13       16.72        5.23     49.89 o 
 -11   9  13       99.94       74.06     52.99 o 
 -10   9  13      559.27      557.84     75.02 o 
  -9   9  13       33.57       77.46     82.67 o 
  -8   9  13        0.33       -8.72     47.52 o 
  -7   9  13       34.41       33.93     49.61 o 
  -6   9  13       32.80       69.95     48.93 o 
  -5   9  13      272.30      352.87     64.91 o 
  -4   9  13       51.17      114.07     49.50 o 
  -3   9  13        0.03        2.57     43.26 o 
  -2   9  13      213.13      137.57     49.32 o 
  -1   9  13       57.36       89.69     46.62 o 
   0   9  13       96.86      175.96    116.54 o 
   1   9  13      300.48      290.41    122.44 o 
   2   9  13       31.19       95.52    110.83 o 
   3   9  13      151.68      177.41    108.52 o 
   4   9  13       15.44       55.24    104.52 o 
   5   9  13       11.22       19.10    104.09 o 
   6   9  13       92.65      210.89    115.83 o 
   7   9  13       64.88       41.89    115.82 o 
   8   9  13        7.37       49.45    125.14 o 
   9   9  13       15.80      135.62    129.30 o 
  10   9  13        0.00      -26.04    111.15 o 
 -18  10  13       63.87      147.73     69.85 o 
 -17  10  13        0.05        0.87     57.80 o 
 -16  10  13        9.29       15.28     56.19 o 
 -15  10  13       18.17       30.08     60.29 o 
 -14  10  13      384.77      481.52     89.24 o 
 -13  10  13       34.25       39.62     52.09 o 
 -12  10  13       59.91       73.93     52.61 o 
 -11  10  13       88.26       71.21     51.97 o 
 -10  10  13      329.19      319.07     66.21 o 
  -9  10  13      319.54      345.82     86.09 o 
  -8  10  13        2.32      -10.44     45.57 o 
  -7  10  13       97.47      116.93     52.67 o 
  -6  10  13      184.84      123.28     56.07 o 
  -5  10  13        0.47       -4.00     43.81 o 
  -4  10  13      178.28      235.04     74.19 o 
  -3  10  13      154.36      158.47     52.22 o 
  -2  10  13        0.59       25.92     42.67 o 
  -1  10  13        3.33      142.11    119.70 o 
   0  10  13       20.81       27.87    110.16 o 
   1  10  13       54.01      130.33    115.73 o 
   2  10  13      224.04      226.40    123.23 o 
   3  10  13       11.99       43.57    116.09 o 
   4  10  13       42.76       -5.59    107.30 o 
   5  10  13       77.81      207.07    121.98 o 
   6  10  13      107.65      248.91    127.68 o 
 -12  11  13      151.37      204.03     70.78 o 
 -11  11  13       14.34        0.70     50.96 o 
 -10  11  13       29.99       34.93     50.54 o 
  -9  11  13       93.52      140.90     57.79 o 
  -8  11  13      246.32      191.73     59.73 o 
  -7  11  13       44.94       73.28     50.96 o 
  -6  11  13      110.08       66.61     52.23 o 
  -5  11  13       23.93      -76.82     90.75 o 
  -4  11  13        5.28      -11.09     49.26 o 
  -3  11  13        6.75       59.31    111.09 o 
  -2  11  13       76.40       64.22    109.50 o 
  -1  11  13      131.48      110.63    128.71 o 
   0  11  13        0.69       -1.34    120.13 o 
   1  11  13       12.01      -13.95    124.54 o 
 -31   0  14       77.96       40.36     56.89 o 
 -30   0  14      267.75      334.99     78.06 o 
 -29   0  14       57.18       96.14     56.17 o 
 -28   0  14       12.13      -51.94     54.71 o 
 -27   0  14      203.51      210.85     46.22 o 
 -26   0  14      838.59     1139.64     75.47 o 
 -25   0  14       11.91       46.88     35.12 o 
 -24   0  14      948.49     1365.83     77.02 o 
 -23   0  14        2.22       28.92     32.11 o 
 -22   0  14      702.96      861.61     62.15 o 
 -21   0  14       10.40       60.17     30.16 o 
 -20   0  14     1392.55     1287.65     59.15 o 
 -19   0  14       71.60       78.88     26.11 o 
 -18   0  14      132.98       80.71     33.60 o 
 -17   0  14        6.04        9.91     24.80 o 
 -16   0  14      371.34      292.01     29.83 o 
 -15   0  14     2806.01     2636.40    101.67 o 
 -14   0  14     5185.82     4992.86    164.11 o 
 -13   0  14     1030.96     1102.08     63.82 o 
 -12   0  14      338.93      270.76     26.80 o 
 -11   0  14     1988.02     2319.20     74.34 o 
 -10   0  14     2893.57     2921.49     97.49 o 
  -9   0  14     1557.13     1817.65     72.44 o 
  -8   0  14      148.81      112.85     25.67 o 
  -7   0  14       39.48       11.86     21.78 o 
  -6   0  14      293.46      342.17     30.73 o 
  -5   0  14     2033.02     2325.05     74.52 o 
  -4   0  14     1026.43     1093.09     61.03 o 
  -3   0  14     1407.61     1389.09     57.85 o 
  -2   0  14      649.32      649.02     43.19 o 
  -1   0  14      310.68      309.16     27.66 o 
   0   0  14     2471.97     2446.15     77.51 o 
   1   0  14      107.33      164.59     25.68 o 
   2   0  14      846.10      933.80     52.74 o 
   4   0  14       16.46       49.20     28.06 o 
   5   0  14      240.90      315.84     32.42 o 
   6   0  14     3157.56     2991.67     92.30 o 
   7   0  14      159.55      176.24     30.69 o 
   8   0  14      425.80      342.94     35.38 o 
   9   0  14      113.96      141.49     31.89 o 
  10   0  14     3321.16     3795.94    111.18 o 
  11   0  14       80.61       77.17     42.25 o 
  12   0  14       23.59      -26.30     46.96 o 
  13   0  14      602.50      569.18     64.72 o 
  14   0  14      315.74      330.87     59.01 o 
  15   0  14     1254.97     1196.14     93.55 o 
  16   0  14       57.40       28.11     47.00 o 
  17   0  14      162.87      107.77     48.96 o 
  18   0  14       69.23       -6.99     46.52 o 
 -31   1  14      119.62       45.29     62.68 o 
 -30   1  14       25.16       15.43     40.03 o 
 -29   1  14        0.81       62.12     39.41 o 
 -28   1  14      656.55      825.46     62.67 o 
 -27   1  14       90.08      107.86     32.97 o 
 -26   1  14        5.19       26.29     27.13 o 
 -25   1  14       17.59       30.77     24.80 o 
 -24   1  14      401.26      416.91     31.46 o 
 -23   1  14       12.89       78.50     27.83 o 
 -22   1  14       93.01       74.74     21.86 o 
 -21   1  14      120.92       93.42     37.94 o 
 -20   1  14      411.51      389.38     27.23 o 
 -19   1  14      120.69      132.29     21.34 o 
 -18   1  14      753.34      611.76     34.73 o 
 -17   1  14      417.45      434.67     27.19 o 
 -16   1  14      459.31      384.46     28.15 o 
 -15   1  14       94.23      128.50     32.64 o 
 -14   1  14      318.98      256.91     29.91 o 
 -13   1  14       15.57       60.15     15.05 o 
 -12   1  14       61.50      105.84     15.61 o 
 -11   1  14      287.94      270.84     20.20 o 
 -10   1  14      234.97      314.24     21.20 o 
  -9   1  14      382.48      368.42     23.43 o 
  -8   1  14     1060.99     1197.07     50.79 o 
  -7   1  14      204.11      168.16     19.75 o 
  -6   1  14      870.49      611.29     34.04 o 
  -5   1  14      860.39      841.28     47.19 o 
  -4   1  14       31.89       33.07     20.17 o 
  -3   1  14        7.03       -8.02     17.33 o 
  -2   1  14     1286.11     1363.39     52.49 o 
  -1   1  14        0.11       10.67     26.78 o 
   0   1  14      120.05      130.70     23.28 o 
   1   1  14      418.71      401.13     30.54 o 
   2   1  14     3535.55     3601.40    116.79 o 
   3   1  14      236.13      168.64     28.32 o 
   4   1  14      203.63      200.60     38.67 o 
   5   1  14        0.16        0.51     24.09 o 
   6   1  14      418.38      424.38     33.80 o 
   7   1  14        8.74       14.81     26.93 o 
   8   1  14      388.67      392.42     34.92 o 
   9   1  14        2.62      -33.24     27.43 o 
  10   1  14      227.21      206.80     33.25 o 
  11   1  14      111.85      127.56     34.93 o 
  12   1  14      114.49       91.76     35.84 o 
  13   1  14       44.78       36.47     36.59 o 
  14   1  14       63.02       20.53     36.88 o 
  15   1  14      112.88      109.50     38.52 o 
  16   1  14       18.54      -18.85     35.81 o 
  17   1  14       43.39       18.00     38.88 o 
  18   1  14       25.57      -18.61     38.57 o 
 -31   2  14        2.67        2.20     41.12 o 
 -30   2  14      163.84      236.27     39.90 o 
 -29   2  14       49.85       67.67     31.09 o 
 -28   2  14        0.20       42.01     29.73 o 
 -27   2  14      177.32      221.93     32.64 o 
 -26   2  14        7.80       63.87     27.90 o 
 -25   2  14       10.62        1.55     22.91 o 
 -24   2  14       44.81        9.50     22.65 o 
 -23   2  14       48.25       20.27     24.53 o 
 -22   2  14       96.91       83.34     27.04 o 
 -21   2  14        3.80       41.12     22.01 o 
 -20   2  14     1185.86     1459.34     50.43 o 
 -19   2  14      667.12      651.43     37.29 o 
 -18   2  14     2709.99     2767.82     69.18 o 
 -17   2  14      331.55      339.52     25.23 o 
 -16   2  14     2720.12     2762.22     69.41 o 
 -15   2  14        7.58       68.91     17.86 o 
 -14   2  14        0.23       35.09     16.25 o 
 -13   2  14      366.27      364.64     26.66 o 
 -12   2  14      263.15      232.01     21.29 o 
 -11   2  14      254.37      242.61     21.50 o 
 -10   2  14      184.18      203.72     24.59 o 
  -9   2  14     2157.71     1956.58     57.14 o 
  -8   2  14      171.54      165.69     18.10 o 
  -7   2  14      281.92      238.04     23.82 o 
  -6   2  14      990.97     1099.67     42.17 o 
  -5   2  14      111.20      172.49     19.38 o 
  -4   2  14      146.86      144.54     18.90 o 
  -3   2  14       41.78       39.34     19.33 o 
  -2   2  14      368.64      398.21     24.32 o 
  -1   2  14     1924.66     1977.18     54.07 o 
   0   2  14      510.23      432.50     30.56 o 
   1   2  14       17.43      143.85     65.29 o 
   2   2  14      515.23      527.01     53.61 o 
   3   2  14      379.36      364.08     33.66 o 
   4   2  14     1656.31     1712.25     62.67 o 
   5   2  14      331.03      329.67     31.71 o 
   6   2  14     1084.32     1261.39     63.87 o 
   7   2  14       53.13       47.20     26.78 o 
   8   2  14     1373.01     1443.62     60.18 o 
   9   2  14      805.32      897.40     57.67 o 
  10   2  14       56.56       46.68     30.98 o 
  11   2  14     1039.67     1175.12     62.70 o 
  12   2  14        1.32      -16.86     31.69 o 
  13   2  14        0.22      -30.33     34.30 o 
  14   2  14        0.57       -2.45     34.15 o 
  15   2  14      224.41      187.12     42.84 o 
  16   2  14       14.42        5.33     35.18 o 
  17   2  14       49.04       23.23     37.92 o 
  18   2  14      105.95      116.23     42.53 o 
 -30   3  14        9.94      -39.93     41.00 o 
 -29   3  14       15.68      -22.90     27.83 o 
 -28   3  14       80.73       67.35     28.69 o 
 -27   3  14       29.20       32.64     26.89 o 
 -26   3  14       85.88       65.22     30.69 o 
 -25   3  14       29.51       15.23     27.86 o 
 -24   3  14       16.11       63.86     26.61 o 
 -23   3  14       13.79        1.78     22.02 o 
 -22   3  14      401.44      346.47     29.05 o 
 -21   3  14      111.10       92.63     22.74 o 
 -20   3  14       38.76       54.10     21.02 o 
 -19   3  14       19.17       33.65     19.12 o 
 -18   3  14     2045.06     1933.92     56.62 o 
 -17   3  14       12.52        9.26     16.88 o 
 -16   3  14      265.03      256.91     28.72 o 
 -15   3  14      896.96      877.06     46.03 o 
 -14   3  14      260.64      233.59     39.67 o 
 -13   3  14       40.53       27.88     43.12 o 
 -12   3  14     2762.23     2648.21    167.12 o 
 -11   3  14     2568.35     2621.20    112.98 o 
 -10   3  14       17.03       83.88     38.31 o 
  -9   3  14      305.62      394.02     38.58 o 
  -8   3  14     1263.01     1193.27     62.88 o 
  -7   3  14      152.57      147.90     30.55 o 
  -6   3  14      252.81      279.42     36.83 o 
  -5   3  14     1987.77     2174.51    122.55 o 
  -4   3  14      607.17      817.94     60.79 o 
  -3   3  14       37.60       49.92     29.46 o 
  -2   3  14     1540.86     1488.93     75.49 o 
  -1   3  14     2585.52     2663.02     93.65 o 
   0   3  14      510.56      477.19     34.70 o 
   1   3  14      267.00      286.24     29.34 o 
   2   3  14     1876.86     1922.64     65.14 o 
   3   3  14       20.19       15.69     23.25 o 
   4   3  14       77.17       66.58     24.05 o 
   5   3  14      304.04      281.26     29.62 o 
   6   3  14      206.89      203.94     28.36 o 
   7   3  14       50.41       75.32     71.17 o 
   8   3  14      400.80      432.88     39.34 o 
   9   3  14      236.74      217.42     36.06 o 
  10   3  14      360.40      313.14     37.38 o 
  11   3  14      401.33      397.19     40.09 o 
  12   3  14       18.81       59.32     33.79 o 
  13   3  14      111.25      107.62     35.43 o 
  14   3  14       83.25       77.65     34.58 o 
  15   3  14       96.57       81.23     33.49 o 
  16   3  14        4.60       35.91     34.83 o 
  17   3  14       25.77       31.76     46.89 o 
  18   3  14       55.06       56.58    107.78 o 
 -29   4  14       23.12       20.82     32.12 o 
 -28   4  14       52.60       83.13     33.84 o 
 -27   4  14      170.05      138.81     52.10 o 
 -26   4  14      239.87      205.08     45.58 o 
 -25   4  14       10.14       -2.26     33.11 o 
 -24   4  14      228.29      351.43     41.27 o 
 -23   4  14      132.63      188.42     34.45 o 
 -22   4  14       16.79       -3.45     26.71 o 
 -21   4  14      173.21      213.50     31.90 o 
 -20   4  14      109.32      163.98     30.26 o 
 -19   4  14      308.39      372.54     33.25 o 
 -18   4  14     1907.48     1990.68     69.78 o 
 -17   4  14      490.31      548.76     39.10 o 
 -16   4  14      127.58      118.93     25.28 o 
 -15   4  14      812.05      779.29     45.17 o 
 -14   4  14     2291.67     2187.20     73.70 o 
 -13   4  14      205.96      259.64     27.03 o 
 -12   4  14      121.54      147.86     27.88 o 
 -11   4  14     1169.08     1165.95     51.36 o 
 -10   4  14      114.47      130.71     25.98 o 
  -9   4  14     1353.92     1196.64     50.30 o 
  -8   4  14      169.12      133.78     25.96 o 
  -7   4  14     1170.15      968.21     76.12 o 
  -6   4  14      336.76      328.14     73.83 o 
  -5   4  14      580.47      683.18     93.34 o 
  -4   4  14      409.42      469.90     97.42 o 
  -3   4  14        8.96       19.14     29.99 o 
  -2   4  14      667.47      646.01     88.73 o 
  -1   4  14        6.74        0.23     28.78 o 
   0   4  14       68.11       33.38     21.72 o 
   1   4  14      486.75      429.34     30.82 o 
   2   4  14      748.86      777.63     44.60 o 
   3   4  14      351.63      339.45     29.70 o 
   4   4  14     1509.38     1694.16     59.98 o 
   5   4  14      553.48      500.21     37.21 o 
   6   4  14       99.95      110.58     25.03 o 
   7   4  14      176.55      182.90     30.84 o 
   8   4  14        0.11       43.29     26.33 o 
   9   4  14        7.37       20.67     26.88 o 
  10   4  14       42.20       31.12     28.89 o 
  11   4  14        0.58       -4.55     29.54 o 
  12   4  14       31.03       -4.82     31.23 o 
  13   4  14      134.87       80.58     33.86 o 
  14   4  14       15.62       15.61     49.56 o 
  15   4  14        0.06       19.34     31.24 o 
  16   4  14       16.24        0.82     33.91 o 
  17   4  14       19.59      -17.31     63.60 o 
 -28   5  14       14.83      -16.35     49.15 o 
 -27   5  14        6.55      -47.48     46.27 o 
 -26   5  14       25.26      -20.42     46.22 o 
 -25   5  14       64.77       31.85     46.24 o 
 -24   5  14       38.68       -5.61     27.74 o 
 -23   5  14       17.44       16.47     28.88 o 
 -22   5  14       60.61       76.02     28.26 o 
 -21   5  14        2.09      -29.72     23.70 o 
 -20   5  14       54.79       38.90     24.73 o 
 -19   5  14       98.83       97.98     25.86 o 
 -18   5  14       21.94      -31.93     22.27 o 
 -17   5  14       56.50       38.63     24.28 o 
 -16   5  14       88.73       99.82     26.11 o 
 -15   5  14      617.45      612.89     54.92 o 
 -14   5  14      463.52      482.48     35.35 o 
 -13   5  14       23.53       27.45     20.70 o 
 -12   5  14        4.89       18.78     19.99 o 
 -11   5  14       23.84       35.62     20.19 o 
 -10   5  14      328.28      209.56     25.02 o 
  -9   5  14      104.88       74.99     21.70 o 
  -8   5  14       26.58       -7.51     18.36 o 
  -7   5  14       70.13       41.76     21.54 o 
  -6   5  14      210.26      207.36     24.20 o 
  -5   5  14       64.61       57.05     20.69 o 
  -4   5  14     1118.20      921.19     43.31 o 
  -3   5  14      198.71      283.11     40.31 o 
  -2   5  14       90.12       57.79     21.37 o 
  -1   5  14      522.73      484.85     33.86 o 
   0   5  14      149.78      191.13     24.68 o 
   1   5  14      503.64      520.83     35.58 o 
   2   5  14       94.83       82.14     31.27 o 
   3   5  14      239.12      224.59     31.07 o 
   4   5  14      131.40      103.40     23.08 o 
   5   5  14      106.30      131.46     28.26 o 
   6   5  14       57.24       58.99     30.37 o 
   7   5  14       30.62       77.52     39.47 o 
   8   5  14      348.56      351.57     36.47 o 
   9   5  14       13.61        3.99     29.01 o 
  10   5  14        6.33      -11.16     28.85 o 
  11   5  14        0.49       18.62     32.64 o 
  12   5  14       29.80       21.13     59.73 o 
  13   5  14       46.64        5.85     30.71 o 
  14   5  14       26.26       15.32     41.46 o 
  15   5  14        1.06        8.61     61.96 o 
  16   5  14       88.28      112.77     34.40 o 
 -27   6  14        0.49      -36.33     49.84 o 
 -26   6  14      157.04       65.33    119.74 o 
 -25   6  14      109.81       99.92     54.52 o 
 -24   6  14      143.57      168.67     56.24 o 
 -23   6  14      684.97      902.16     78.72 o 
 -22   6  14      512.12      429.13     64.01 o 
 -21   6  14        9.58       22.25     47.57 o 
 -20   6  14       19.12      -36.69     40.93 o 
 -19   6  14      496.12      447.92     51.76 o 
 -18   6  14       47.85       56.70     37.62 o 
 -17   6  14      175.71      130.91     40.74 o 
 -16   6  14       30.71       22.32     35.54 o 
 -15   6  14     1419.10     1282.62     73.93 o 
 -14   6  14        4.81       13.27     32.96 o 
 -13   6  14       12.71      -11.17     39.48 o 
 -12   6  14       33.61       51.44     33.64 o 
 -11   6  14     2646.59     2412.67     94.99 o 
 -10   6  14       27.93       15.34     35.09 o 
  -9   6  14      453.95      394.88     69.43 o 
  -8   6  14       70.38       72.68     39.68 o 
  -7   6  14     3293.02     3259.88    113.94 o 
  -6   6  14      147.82      180.84     34.60 o 
  -5   6  14       39.11       25.01     29.01 o 
  -4   6  14       25.85       62.46     30.67 o 
  -3   6  14     2456.76     2392.78     90.07 o 
  -2   6  14        8.48       40.32     29.11 o 
  -1   6  14     1685.90     1698.46     75.38 o 
   0   6  14       51.18       37.02     30.23 o 
   1   6  14        1.46       50.68     39.91 o 
   2   6  14      200.70      185.72     27.92 o 
   3   6  14      121.35      139.72     24.79 o 
   4   6  14       93.09      120.85     25.75 o 
   5   6  14      570.14      520.24     39.41 o 
   6   6  14      239.03      303.30     31.49 o 
   7   6  14      123.21      122.10     27.57 o 
   8   6  14      227.04      281.99     33.21 o 
   9   6  14      145.26      172.34     35.74 o 
  10   6  14       20.16      217.13    114.51 o 
  11   6  14       92.81       95.29     38.45 o 
  12   6  14      119.14       94.13     29.00 o 
  13   6  14       14.20        4.58     50.57 o 
  14   6  14        7.73      -15.82     28.58 o 
 -25   7  14        3.81       16.12     59.55 o 
 -24   7  14      296.11      347.44     88.43 o 
 -23   7  14       70.01       62.38     60.44 o 
 -22   7  14       22.79       31.62     56.22 o 
 -21   7  14      114.83      129.34     63.49 o 
 -20   7  14        5.87       44.40     54.37 o 
 -19   7  14       13.55       39.91     56.07 o 
 -18   7  14       71.13       51.42     57.62 o 
 -17   7  14        7.01       -1.68     41.49 o 
 -16   7  14        6.55       16.32     41.07 o 
 -15   7  14      758.78      667.19     74.32 o 
 -14   7  14       79.11       69.83     45.40 o 
 -13   7  14        2.41       36.23     42.88 o 
 -12   7  14        6.81       15.11     43.23 o
[truncated: 133,652 more chars]
